# Supplementary material for: 2-Benzyl­oxybenzaldehyde azine
Source: Acta Crystallogr Sect E Struct Rep Online. 2009 Nov 11;65(Pt 12):o3051. doi: 10.1107/S1600536809046728 (PMC2972184; doi:10.1107/S1600536809046728)
Supplement: Supplementary file 2 [file e-65-o3051-Isup2.hkl]

# 
# h,k,l, Fc-squared, Fo-squared, sigma(Fo-squared) and status flag 
# 
data_I
_shelx_title ' A in P2(1)/n' 
_shelx_refln_list_code          4 
_shelx_F_calc_maximum      114.24 
_exptl_crystal_F_000       444.00 
_reflns_d_resolution_high  0.8255 
 
loop_ 
 _symmetry_equiv_pos_as_xyz 
 'x, y, z' 
 '-x+1/2, y+1/2, -z+1/2' 
 '-x, -y, -z' 
 'x-1/2, -y-1/2, z-1/2' 
 
_cell_length_a    11.2220 
_cell_length_b     8.1157 
_cell_length_c    12.7990 
_cell_angle_alpha  90.000 
_cell_angle_beta  102.297 
_cell_angle_gamma  90.000 
 
_shelx_F_squared_multiplier     1.000 
 
loop_ 
 _refln_index_h 
 _refln_index_k 
 _refln_index_l 
 _refln_F_squared_calc 
 _refln_F_squared_meas 
 _refln_F_squared_sigma 
 _refln_observed_status 
   2   0   0      964.05      963.69     13.50 o 
   4   0   0       93.32       78.35      3.36 o 
   6   0   0      106.34      106.84      4.51 o 
   8   0   0      193.89      181.73      9.60 o 
  10   0   0      101.18       95.80      8.58 o 
  12   0   0        3.30       -1.40      4.56 o 
   1   1   0        0.17       -0.78      0.52 o 
   2   1   0    13050.46    14168.42     85.18 o 
   3   1   0      100.14       95.85      2.20 o 
   4   1   0       63.82       71.45      2.39 o 
   5   1   0        4.77        2.65      1.73 o 
   6   1   0       91.47       88.47      3.09 o 
   7   1   0       11.91       10.14      1.99 o 
   8   1   0        7.76        6.36      3.22 o 
   9   1   0        6.12        2.97      2.91 o 
  10   1   0      269.91      279.64      8.99 o 
  11   1   0       20.00       11.78      3.64 o 
  12   1   0        6.88        4.18      3.30 o 
  13   1   0        0.32        7.02      4.07 o 
   0   2   0     8195.52     8193.88     71.48 o 
   1   2   0     2961.11     2941.98     19.89 o 
   2   2   0     6917.71     7138.89     44.93 o 
   3   2   0        2.31        3.16      1.25 o 
   4   2   0       39.73       44.82      1.92 o 
   5   2   0      156.13      144.48      3.91 o 
   6   2   0        9.09       11.16      1.87 o 
   7   2   0        2.87        2.99      1.92 o 
   8   2   0        1.89        2.40      4.15 o 
   9   2   0      179.10      173.85      7.24 o 
  10   2   0        9.65        4.75      3.84 o 
  11   2   0        0.00        2.08      3.23 o 
  12   2   0       35.72       33.44      4.91 o 
  13   2   0        0.28        4.50      5.44 o 
   1   3   0      202.81      210.02      3.62 o 
   2   3   0      779.53      738.30      8.27 o 
   3   3   0       49.85       51.88      2.30 o 
   4   3   0       34.67       34.01      2.97 o 
   5   3   0       21.95       23.10      1.95 o 
   6   3   0        2.93        5.36      1.80 o 
   7   3   0      216.65      215.83      5.32 o 
   8   3   0       17.33       13.31      3.50 o 
   9   3   0       17.42       15.80      3.94 o 
  10   3   0        0.03       -0.74      2.91 o 
  11   3   0        0.00       -2.54      3.24 o 
  12   3   0        0.78       -0.62      5.12 o 
   0   4   0      425.18      400.97     11.55 o 
   1   4   0       21.40       29.63      1.96 o 
   2   4   0       43.84       42.41      2.26 o 
   3   4   0      928.57      911.88      9.79 o 
   4   4   0      205.33      187.33      4.45 o 
   5   4   0       52.93       52.28      3.06 o 
   6   4   0       32.09       28.21      2.52 o 
   7   4   0      120.26      122.38      4.11 o 
   8   4   0       19.03       27.45      6.49 o 
   9   4   0        6.67        6.51      3.67 o 
  10   4   0        0.54       -4.44     10.52 o 
  11   4   0        0.06        1.40      4.92 o 
  12   4   0        0.50        2.31      5.56 o 
   1   5   0       29.06       27.61      2.24 o 
   2   5   0       28.11       24.62      2.70 o 
   3   5   0       33.95       41.20      3.23 o 
   4   5   0       22.41       20.48      3.51 o 
   5   5   0       93.83      102.71      4.68 o 
   6   5   0        0.03       -1.91      2.52 o 
   7   5   0       89.49       97.13      4.36 o 
   8   5   0        3.73        0.56      3.36 o 
   9   5   0        2.98       -3.38      4.11 o 
  10   5   0        0.24       -0.87      5.21 o 
  11   5   0        2.60        2.18      5.90 o 
   0   6   0        7.43        1.54      4.30 o 
   1   6   0      144.44      141.37      6.62 o 
   2   6   0       10.26        9.82      2.99 o 
   3   6   0       13.97       13.12      4.39 o 
   4   6   0        0.21       -2.17      2.18 o 
   5   6   0       91.31       81.47      7.67 o 
   6   6   0       15.04        9.95      2.94 o 
   7   6   0        0.36       -0.44      2.24 o 
   8   6   0        6.50       16.58      5.93 o 
   9   6   0        4.59       -2.02      4.52 o 
  10   6   0        0.10       -0.97      5.11 o 
   1   7   0        5.82        0.70      2.99 o 
   2   7   0       47.79       42.83      4.57 o 
   3   7   0        0.89        1.14      2.86 o 
   4   7   0        0.15       -2.29      2.57 o 
   5   7   0        2.54        1.87      2.96 o 
   6   7   0       25.66       28.62      7.25 o 
   7   7   0        0.20        4.25      2.64 o 
   8   7   0        0.26        0.62      5.26 o 
   9   7   0        6.61        4.58      5.34 o 
   0   8   0       46.89       46.81      8.45 o 
   1   8   0       21.56       16.96      4.05 o 
   2   8   0        0.02       -0.14      2.86 o 
   3   8   0        0.83       -2.36      4.65 o 
   4   8   0        0.35       -0.46      3.21 o 
   5   8   0        9.26        4.18      3.91 o 
   6   8   0        0.35        3.74      3.91 o 
   7   8   0        1.71       -6.87      4.58 o 
   1   9   0        0.44       -4.78      3.19 o 
   2   9   0        0.24       -4.86      3.24 o 
   3   9   0        0.05       -1.00      3.83 o 
   4   9   0        0.20        3.35      5.31 o 
   5   9   0        1.26        0.95      4.49 o 
 -13   0   1        3.33        1.61      5.15 o 
 -11   0   1      343.92      328.59     14.25 o 
  -9   0   1      257.99      255.30     12.89 o 
  -7   0   1       41.09       47.26      3.81 o 
  -5   0   1      255.69      249.33      7.03 o 
  -3   0   1      963.40      856.52     10.67 o 
   1   0   1      481.57      486.00     11.29 o 
   3   0   1      455.26      418.07      9.29 o 
   5   0   1       34.43       23.83      2.77 o 
   7   0   1       79.19       88.89      7.12 o 
   9   0   1      112.85      122.62      9.20 o 
  11   0   1       50.35       52.99     10.27 o 
  13   0   1        7.24       11.94     10.07 o 
 -13   1   1        1.77        1.08      3.95 o 
 -12   1   1       27.20       28.44      6.29 o 
 -11   1   1       10.01       14.02      3.72 o 
 -10   1   1       85.56       86.77      5.95 o 
  -9   1   1       72.00       76.02      5.22 o 
  -8   1   1       34.55       33.28      2.85 o 
  -7   1   1      169.53      165.93      7.12 o 
  -6   1   1      358.15      362.93      5.81 o 
  -5   1   1      134.98      141.93      3.38 o 
  -4   1   1      516.57      540.35      8.69 o 
  -3   1   1     3531.80     3740.49     43.36 o 
  -2   1   1     2684.41     2786.39     25.66 o 
  -1   1   1     1101.58     1063.51      9.96 o 
   0   1   1      236.59      246.86      3.39 o 
   1   1   1     5223.88     5229.56     42.13 o 
   2   1   1     3307.95     3174.45     21.05 o 
   3   1   1      169.26      150.53      3.32 o 
   4   1   1      310.81      319.04      5.09 o 
   5   1   1       25.83       29.11      2.58 o 
   6   1   1       12.33       13.11      1.72 o 
   7   1   1       10.27       14.15      3.33 o 
   8   1   1       19.57       13.18      3.48 o 
   9   1   1      146.31      135.90      6.70 o 
  10   1   1       16.09       12.43      3.63 o 
  11   1   1      114.75      122.40      9.17 o 
  12   1   1        4.24        7.21      3.75 o 
 -13   2   1        1.68       -2.76      4.23 o 
 -12   2   1        1.46        1.90      3.74 o 
 -11   2   1       61.51       55.91      5.38 o 
 -10   2   1       31.51       31.77      4.31 o 
  -9   2   1      394.74      380.07      9.92 o 
  -8   2   1      214.00      204.75      5.31 o 
  -7   2   1        2.58        3.13      2.02 o 
  -6   2   1       38.90       36.09      2.48 o 
  -5   2   1      450.24      436.66      6.10 o 
  -4   2   1       50.30       59.18      2.16 o 
  -3   2   1       61.54       58.23      1.98 o 
  -2   2   1     3049.72     2962.09     22.62 o 
  -1   2   1     4270.50     4144.43     29.85 o 
   0   2   1     3547.31     3463.10     25.38 o 
   1   2   1     5672.69     5635.45     35.93 o 
   2   2   1       49.18       44.88      3.39 o 
   3   2   1       11.24       11.96      1.41 o 
   4   2   1      915.64      909.42      9.06 o 
   5   2   1        7.65        9.88      2.01 o 
   6   2   1       31.61       42.42      2.49 o 
   7   2   1       47.24       48.49      6.49 o 
   8   2   1        5.19        3.36      4.42 o 
   9   2   1      177.62      189.42      7.81 o 
  10   2   1       19.46       27.91      5.15 o 
  11   2   1        7.03        2.06      3.38 o 
  12   2   1       19.05       18.74      4.50 o 
 -12   3   1        3.62        4.08      8.03 o 
 -11   3   1       28.22       40.23      7.72 o 
 -10   3   1       16.20       20.57      4.58 o 
  -9   3   1      277.48      276.11     12.10 o 
  -8   3   1        5.05        0.78      2.12 o 
  -7   3   1      155.56      163.59      4.85 o 
  -6   3   1       76.76       69.04      3.24 o 
  -5   3   1       74.94       70.36      3.25 o 
  -4   3   1      263.18      266.43      4.72 o 
  -3   3   1      118.14      113.63      3.44 o 
  -2   3   1        0.01       -1.67      1.27 o 
  -1   3   1       86.35       93.43      3.44 o 
   0   3   1      398.99      364.89      4.74 o 
   1   3   1      126.09      116.22      3.05 o 
   2   3   1     3178.03     3129.43     22.54 o 
   3   3   1      267.09      276.14      4.74 o 
   4   3   1        3.72        3.18      1.49 o 
   5   3   1        0.97        0.40      1.63 o 
   6   3   1       50.76       50.37      2.67 o 
   7   3   1        3.56        2.59      2.35 o 
   8   3   1       83.14       83.93      7.59 o 
   9   3   1        6.78        6.45      3.32 o 
  10   3   1        0.08       -4.36      2.92 o 
  11   3   1       14.99        7.51      3.86 o 
  12   3   1       12.81       12.43      4.25 o 
 -12   4   1        0.86       -6.39      4.26 o 
 -11   4   1        8.22        1.72      5.48 o 
 -10   4   1       15.53       11.40      5.90 o 
  -9   4   1       54.97       55.77      7.88 o 
  -8   4   1      323.87      334.13      7.88 o 
  -7   4   1       26.63       29.94      2.89 o 
  -6   4   1       69.03       71.20      3.59 o 
  -5   4   1       18.69       15.72      2.53 o 
  -4   4   1       54.76       62.02      2.86 o 
  -3   4   1        2.62       -1.21      1.53 o 
  -2   4   1      315.06      307.72      4.77 o 
  -1   4   1       16.18       16.10      1.56 o 
   0   4   1       94.96       86.94      3.45 o 
   1   4   1       94.37      107.39      3.92 o 
   2   4   1      693.71      696.69      8.22 o 
   3   4   1      445.28      435.03      7.92 o 
   4   4   1      323.15      333.82      6.52 o 
   5   4   1       10.72       14.42      3.04 o 
   6   4   1        1.64        4.75      2.20 o 
   7   4   1       70.15       74.77      4.59 o 
   8   4   1       92.82      102.62      7.55 o 
   9   4   1       15.09        9.47      4.14 o 
  10   4   1        0.84        1.94      5.60 o 
  11   4   1        1.57       10.67      5.92 o 
 -11   5   1        5.22        7.06      8.98 o 
 -10   5   1        1.78        8.28      6.09 o 
  -9   5   1        2.32        0.28      6.54 o 
  -8   5   1       38.37       43.04      4.31 o 
  -7   5   1      216.04      207.40      6.93 o 
  -6   5   1       57.86       61.30      3.68 o 
  -5   5   1        0.49        2.15      2.27 o 
  -4   5   1       33.90       34.51      3.24 o 
  -3   5   1        9.15        6.24      2.38 o 
  -2   5   1        1.16        2.03      2.02 o 
  -1   5   1      423.30      445.90      7.89 o 
   0   5   1      104.18      106.58      3.52 o 
   1   5   1       92.92       92.10      3.36 o 
   2   5   1      589.76      625.60      8.35 o 
   3   5   1       17.48       13.94      2.29 o 
   4   5   1       63.60       56.47      3.75 o 
   5   5   1        7.12        4.17      2.60 o 
   6   5   1       16.49       22.38      3.19 o 
   7   5   1       16.65       13.25      3.29 o 
   8   5   1        4.10        3.56      3.87 o 
   9   5   1        0.30        1.03      8.28 o 
  10   5   1        3.60        7.25      8.07 o 
  11   5   1        0.81        6.36      6.15 o 
 -10   6   1        7.56       -1.47      7.18 o 
  -9   6   1        0.57       -5.55      4.80 o 
  -8   6   1        9.71        7.89      3.21 o 
  -7   6   1        1.45        2.75      4.67 o 
  -6   6   1       48.36       54.12      5.27 o 
  -5   6   1       17.79       15.29      2.98 o 
  -4   6   1       16.22       16.39      2.87 o 
  -3   6   1       55.49       49.49      3.79 o 
  -2   6   1       21.67       21.91      2.99 o 
  -1   6   1        1.36        3.06      2.45 o 
   0   6   1        5.10        3.91      3.86 o 
   1   6   1      108.19      109.25      5.58 o 
   2   6   1       35.96       37.66      3.99 o 
   3   6   1       23.93       25.13      3.63 o 
   4   6   1      151.36      156.19      6.96 o 
   5   6   1       12.19        8.82      4.57 o 
   6   6   1       10.60        3.21      2.48 o 
   7   6   1       48.01       46.54      4.74 o 
   8   6   1        0.54       -2.22      4.30 o 
   9   6   1        9.27        7.31      5.26 o 
  10   6   1       14.44       22.69      7.16 o 
  -9   7   1        0.53        4.58      5.66 o 
  -8   7   1        0.34        1.32      2.83 o 
  -7   7   1        2.33        1.62      5.18 o 
  -6   7   1        5.18        4.17      3.13 o 
  -5   7   1       75.39       77.71      6.65 o 
  -4   7   1        1.35        3.23      6.54 o 
  -3   7   1       23.02       23.55      3.88 o 
  -2   7   1        0.64       -2.23      2.73 o 
  -1   7   1        8.17        9.72      4.21 o 
   0   7   1       44.54       28.72      5.11 o 
   1   7   1       33.58       38.82      5.70 o 
   2   7   1        4.17        6.94      3.08 o 
   3   7   1        0.33       -0.21      2.74 o 
   4   7   1        0.23       -1.07      2.77 o 
   5   7   1        6.08        9.51      3.16 o 
   6   7   1        0.80       -3.53      3.85 o 
   7   7   1       21.60       26.80      8.09 o 
   8   7   1        3.17       11.22     10.57 o 
   9   7   1        1.67        4.33      5.38 o 
  -7   8   1        1.54        4.10      3.32 o 
  -6   8   1        5.43        4.06      4.01 o 
  -5   8   1        0.26        2.74      3.82 o 
  -4   8   1        9.16        8.20      6.38 o 
  -3   8   1        4.75        7.32      3.83 o 
  -2   8   1        2.24        0.11      2.91 o 
  -1   8   1        0.50       -3.59      2.76 o 
   0   8   1       15.83       12.66      4.16 o 
   1   8   1        2.00        5.33      3.22 o 
   2   8   1        3.35        2.12      3.00 o 
   3   8   1       10.52        4.68      3.37 o 
   4   8   1        7.28        8.36      4.87 o 
   5   8   1        0.19       -2.06      5.41 o 
   6   8   1       21.87       20.72      5.21 o 
   7   8   1        0.82       -3.01      5.15 o 
  -5   9   1        1.00        1.61      4.43 o 
  -4   9   1        6.65        4.92      4.66 o 
  -3   9   1        1.10        5.46      4.21 o 
  -2   9   1        4.66        0.30      3.72 o 
  -1   9   1        3.97        4.93      3.99 o 
   0   9   1        0.37        4.33      3.38 o 
   1   9   1        6.47        4.39      3.65 o 
   2   9   1        3.70        1.77      3.72 o 
   3   9   1        0.29       -5.64      3.76 o 
   4   9   1        3.67        5.85      4.48 o 
   5   9   1        2.22        1.48      4.07 o 
 -12   0   2        0.07        0.08      4.85 o 
 -10   0   2       47.24       48.40      6.52 o 
  -8   0   2       48.48       63.35      4.84 o 
  -6   0   2      213.06      228.84      6.53 o 
  -4   0   2      525.75      519.11      8.53 o 
  -2   0   2     1316.74     1238.32     13.26 o 
   0   0   2      655.86      619.90      7.30 o 
   2   0   2        0.04       -1.30      4.86 o 
   4   0   2       33.25       34.72      3.94 o 
   6   0   2      254.50      249.64      9.91 o 
   8   0   2        0.01        0.97      3.88 o 
  10   0   2      210.78      230.46     12.66 o 
  12   0   2        0.26       -0.67      5.09 o 
 -13   1   2       11.38       13.45      4.77 o 
 -12   1   2        9.29       11.62      5.28 o 
 -11   1   2       47.66       46.39      5.02 o 
 -10   1   2       75.17       76.83      5.42 o 
  -9   1   2       17.72       21.95      3.28 o 
  -8   1   2       88.78       95.16      4.07 o 
  -7   1   2        1.10       -0.47      1.81 o 
  -6   1   2      275.46      301.28      5.31 o 
  -5   1   2        4.25        5.35      1.46 o 
  -4   1   2      228.84      253.28      5.51 o 
  -3   1   2     1627.64     1639.40     20.12 o 
  -2   1   2     4201.25     4092.93     36.52 o 
  -1   1   2     1887.35     1820.99     15.98 o 
   0   1   2     4171.73     4278.06     25.31 o 
   1   1   2      144.78      139.53      2.45 o 
   2   1   2      347.72      308.78      3.84 o 
   3   1   2      557.47      564.21      5.83 o 
   4   1   2     2092.59     2046.50     17.71 o 
   5   1   2      490.44      498.05      6.94 o 
   6   1   2      272.42      259.50      7.27 o 
   7   1   2        5.04        4.80      2.99 o 
   8   1   2       23.77       28.90      4.81 o 
   9   1   2        5.75       -0.19      2.84 o 
  10   1   2        3.02        3.70      3.16 o 
  11   1   2       52.70       55.24      5.84 o 
  12   1   2        2.32       -0.10      3.45 o 
 -13   2   2        6.85        5.39      5.73 o 
 -12   2   2       23.17       16.34      4.64 o 
 -11   2   2        4.38       -0.17      3.60 o 
 -10   2   2       12.59       18.01      3.82 o 
  -9   2   2       39.61       34.60      3.58 o 
  -8   2   2       36.49       37.15      3.09 o 
  -7   2   2      229.38      243.89      5.41 o 
  -6   2   2        4.56        1.64      1.64 o 
  -5   2   2      352.02      344.88      6.38 o 
  -4   2   2      247.35      246.36      4.16 o 
  -3   2   2       31.94       43.59      1.75 o 
  -2   2   2      374.36      339.78      4.56 o 
  -1   2   2      871.68      840.28      8.48 o 
   0   2   2      417.70      387.82      5.33 o 
   1   2   2     5999.17     6046.35     38.65 o 
   2   2   2      244.34      255.96      4.04 o 
   3   2   2       23.20       20.80      1.60 o 
   4   2   2       45.22       53.95      2.29 o 
   5   2   2      145.35      160.72      3.26 o 
   6   2   2       47.16       48.16      2.48 o 
   7   2   2        2.38       -2.41      2.59 o 
   8   2   2        6.31        5.37      3.11 o 
   9   2   2        0.72        1.07      2.92 o 
  10   2   2        3.66        3.21      3.26 o 
  11   2   2       10.37       10.23      4.42 o 
  12   2   2       19.12       25.77      7.45 o 
 -12   3   2       15.90       15.71      6.39 o 
 -11   3   2        7.99        6.08      5.59 o 
 -10   3   2        0.16       -0.31      4.74 o 
  -9   3   2      335.81      350.29     10.53 o 
  -8   3   2      135.03      138.29      4.71 o 
  -7   3   2       83.24       78.75      3.63 o 
  -6   3   2       22.10       23.16      2.37 o 
  -5   3   2      438.45      435.07      5.96 o 
  -4   3   2     1009.33      970.34     10.79 o 
  -3   3   2      674.38      651.47      7.02 o 
  -2   3   2      215.76      214.61      4.48 o 
  -1   3   2     1041.57      987.25     10.53 o 
   0   3   2       21.39       27.41      1.61 o 
   1   3   2      163.97      156.98      3.98 o 
   2   3   2     2028.98     1950.01     15.72 o 
   3   3   2     2123.74     2183.26     17.55 o 
   4   3   2        0.17       -1.38      1.68 o 
   5   3   2      188.37      181.45      6.33 o 
   6   3   2       33.00       37.25      2.37 o 
   7   3   2      115.44      109.89      5.94 o 
   8   3   2        0.01       -1.37      2.56 o 
   9   3   2       25.53       14.21      3.76 o 
  10   3   2        6.94       11.54      4.70 o 
  11   3   2       10.03        7.74      4.56 o 
  12   3   2        4.73        7.45      4.21 o 
 -12   4   2        5.21       10.93      6.15 o 
 -11   4   2       18.67       20.94     12.58 o 
 -10   4   2        5.49        7.70      5.46 o 
  -9   4   2        0.30       -0.59      6.26 o 
  -8   4   2       88.90       91.37      5.61 o 
  -7   4   2      252.12      255.69      7.73 o 
  -6   4   2        8.75        5.95      2.14 o 
  -5   4   2        1.59       -0.79      1.72 o 
  -4   4   2      110.96      123.25      4.39 o 
  -3   4   2       34.89       30.13      2.57 o 
  -2   4   2      131.12      133.31      4.15 o 
  -1   4   2       73.54       60.03      3.09 o 
   0   4   2        8.45       12.32      1.54 o 
   1   4   2      817.60      775.44      8.67 o 
   2   4   2      126.59      120.82      3.58 o 
   3   4   2      611.77      624.81      8.17 o 
   4   4   2       13.85       20.37      2.41 o 
   5   4   2        2.51        2.51      2.01 o 
   6   4   2       31.24       34.17      2.93 o 
   7   4   2        2.29       -0.99      2.86 o 
   8   4   2        9.91        5.65      3.18 o 
   9   4   2       28.49       39.40      4.88 o 
  10   4   2        0.31        2.24      4.05 o 
  11   4   2       13.38       16.23      5.29 o 
 -11   5   2        1.07       -2.46      6.78 o 
 -10   5   2       20.00       28.76      6.85 o 
  -9   5   2       48.16       52.24      6.05 o 
  -8   5   2       28.84       28.66      6.83 o 
  -7   5   2      159.66      159.67      5.98 o 
  -6   5   2        3.59        1.59      2.29 o 
  -5   5   2        2.15        0.74      3.15 o 
  -4   5   2       18.02       24.74      3.08 o 
  -3   5   2       53.44       60.47      3.71 o 
  -2   5   2       45.44       49.00      3.60 o 
  -1   5   2        0.17        1.12      1.92 o 
   0   5   2      106.44      113.02      5.30 o 
   1   5   2       32.42       31.63      3.53 o 
   2   5   2       32.66       36.06      2.72 o 
   3   5   2      343.29      339.66      6.41 o 
   4   5   2       63.76       72.18      4.03 o 
   5   5   2      126.97      135.81      4.71 o 
   6   5   2       73.73       80.40      5.01 o 
   7   5   2       12.61        4.50      3.73 o 
   8   5   2       32.01       47.76      9.49 o 
   9   5   2        0.21        3.37      3.82 o 
  10   5   2        1.37       -0.70      4.05 o 
 -10   6   2        0.22        3.87      5.64 o 
  -9   6   2        1.62        3.81      3.89 o 
  -8   6   2        7.35       13.58      3.07 o 
  -7   6   2      111.17      120.52      5.80 o 
  -6   6   2       15.22       18.50      3.10 o 
  -5   6   2       40.73       40.82      4.36 o 
  -4   6   2        0.24       -1.85      2.63 o 
  -3   6   2       29.77       28.54      3.32 o 
  -2   6   2        0.02       -1.32      2.24 o 
  -1   6   2        0.00       -0.58      2.31 o 
   0   6   2       11.37        8.33      3.04 o 
   1   6   2       24.19       12.73      3.25 o 
   2   6   2        0.52        0.32      2.59 o 
   3   6   2       25.86       21.73      3.61 o 
   4   6   2      334.72      345.67      9.19 o 
   5   6   2       22.91       21.16      3.10 o 
   6   6   2       14.17       12.83      3.39 o 
   7   6   2        6.05        5.92      5.50 o 
   8   6   2       17.96        9.97      4.64 o 
   9   6   2        0.82        1.25      4.05 o 
  10   6   2        5.86       13.25      6.23 o 
  -9   7   2        6.71        6.14      4.50 o 
  -8   7   2        0.30        2.13      2.80 o 
  -7   7   2        3.37        3.19      2.69 o 
  -6   7   2      125.28      133.54      6.15 o 
  -5   7   2       34.53       33.62      4.40 o 
  -4   7   2        0.37        1.50      2.83 o 
  -3   7   2        4.56        7.77      3.60 o 
  -2   7   2        8.16       11.37      3.24 o 
  -1   7   2       48.55       46.88      5.05 o 
   0   7   2       10.19        6.15      3.01 o 
   1   7   2        0.07       -0.22      2.81 o 
   2   7   2       61.95       67.23      5.21 o 
   3   7   2       32.90       35.88      4.38 o 
   4   7   2        2.14       11.78      3.24 o 
   5   7   2       21.17       13.64      5.29 o 
   6   7   2        0.25       -0.63      3.44 o 
   7   7   2        2.27       -4.56      5.22 o 
   8   7   2        0.39        6.89      8.61 o 
  -7   8   2        3.18        2.14      5.32 o 
  -6   8   2        0.75        5.46      3.26 o 
  -5   8   2       36.28       30.04     11.35 o 
  -4   8   2        0.36       -3.12      3.70 o 
  -3   8   2        1.51        3.69      4.65 o 
  -2   8   2        0.36        4.02      3.70 o 
  -1   8   2        6.87        8.60      4.64 o 
   0   8   2        0.14       -0.90      2.80 o 
   1   8   2        0.01       -0.47      2.97 o 
   2   8   2        4.81       -1.62      2.94 o 
   3   8   2        0.62       -2.22      3.73 o 
   4   8   2       28.73       32.29      4.65 o 
   5   8   2       25.12       12.09      3.77 o 
   6   8   2        7.19        8.73      8.82 o 
   7   8   2        1.80        3.42      9.29 o 
  -5   9   2        8.94        6.28      5.99 o 
  -4   9   2        6.67        5.66      4.39 o 
  -3   9   2        0.03        2.24      4.08 o 
  -2   9   2        7.61       12.27      4.57 o 
  -1   9   2        0.02       -0.28      3.44 o 
   0   9   2        0.28       -5.72      3.82 o 
   1   9   2       11.52       15.20      6.01 o 
   2   9   2        1.62        2.14      3.46 o 
   3   9   2        0.21       -0.45      3.42 o 
   4   9   2        3.75        2.24      3.67 o 
 -13   0   3       22.13       19.01      8.45 o 
 -11   0   3        5.42        9.58      4.63 o 
  -9   0   3       20.09       16.54      3.78 o 
  -7   0   3       20.32       18.65      3.25 o 
  -5   0   3        6.16       11.75      2.37 o 
  -3   0   3      891.45      903.80     11.66 o 
  -1   0   3        2.81        3.73      1.44 o 
   1   0   3     3406.85     3222.04     30.58 o 
   3   0   3        8.52        7.78      4.67 o 
   5   0   3     2024.81     2128.36     33.15 o 
   7   0   3       35.48       40.32      6.25 o 
   9   0   3       37.42       37.77      6.52 o 
  11   0   3       13.84       18.06      6.24 o 
 -13   1   3       22.39       18.81      7.71 o 
 -12   1   3       25.49       33.67      5.55 o 
 -11   1   3        8.18        5.57      3.87 o 
 -10   1   3       32.42       42.82      4.55 o 
  -9   1   3       54.11       54.99      3.53 o 
  -8   1   3        0.17       -2.67      2.00 o 
  -7   1   3      187.72      181.83      4.70 o 
  -6   1   3        0.09       -0.69      1.54 o 
  -5   1   3     1752.47     1811.77     15.04 o 
  -4   1   3      143.29      143.22      3.18 o 
  -3   1   3      209.80      209.32      4.51 o 
  -2   1   3     2384.55     2334.58     18.51 o 
  -1   1   3       28.56       23.51      1.74 o 
   0   1   3     2153.87     2036.52     14.58 o 
   1   1   3       92.49       78.62      2.61 o 
   2   1   3      163.37      156.27      3.21 o 
   3   1   3      768.42      706.36      8.00 o 
   4   1   3       51.88       55.23      4.45 o 
   5   1   3        1.00       -0.80      2.70 o 
   6   1   3      129.40      125.24      5.68 o 
   7   1   3       23.01       31.00      5.49 o 
   8   1   3       15.94        9.33      3.25 o 
   9   1   3       10.16        2.27      3.09 o 
  10   1   3       21.20       17.07      5.06 o 
  11   1   3        0.04       -2.15      3.10 o 
  12   1   3        0.01       -4.54      3.49 o 
 -13   2   3        0.28        7.13      5.12 o 
 -12   2   3        7.27        8.26      4.42 o 
 -11   2   3       34.46       29.70      7.95 o 
 -10   2   3       24.72       20.65      4.53 o 
  -9   2   3        0.59       -0.83      2.45 o 
  -8   2   3        1.16        2.20      2.46 o 
  -7   2   3      299.61      338.53      9.74 o 
  -6   2   3       75.10       78.27      3.20 o 
  -5   2   3     1024.70     1054.74     10.51 o 
  -4   2   3      362.32      376.34      5.17 o 
  -3   2   3     1132.90     1074.29     14.73 o 
  -2   2   3       53.78       53.15      2.59 o 
  -1   2   3       99.16       92.52      2.61 o 
   0   2   3       65.61       69.89      2.26 o 
   1   2   3        0.87        0.88      1.19 o 
   2   2   3      145.51      130.99      3.07 o 
   3   2   3      237.40      275.76      4.47 o 
   4   2   3        2.76        0.79      1.41 o 
   5   2   3      145.95      154.95      3.66 o 
   6   2   3      130.34      114.71      5.60 o 
   7   2   3       41.16       42.28      4.43 o 
   8   2   3       23.72       20.00      4.62 o 
   9   2   3        1.03       -1.11      2.80 o 
  10   2   3       25.18       17.56      4.53 o 
  11   2   3        4.74        7.57      4.76 o 
  12   2   3        1.32        5.99      3.99 o 
 -12   3   3        3.68        4.05      5.23 o 
 -11   3   3        0.10        6.57      8.56 o 
 -10   3   3        0.15        2.42      9.25 o 
  -9   3   3       74.53       70.78      6.37 o 
  -8   3   3        4.53        1.11      2.46 o 
  -7   3   3      177.97      182.53      7.40 o 
  -6   3   3      179.54      182.15      4.70 o 
  -5   3   3      231.38      257.00      6.33 o 
  -4   3   3      672.60      663.41      7.07 o 
  -3   3   3      487.04      444.65      6.16 o 
  -2   3   3      100.12       92.38      3.19 o 
  -1   3   3        4.27        5.57      1.63 o 
   0   3   3       22.04       24.11      2.00 o 
   1   3   3      114.66      116.73      3.16 o 
   2   3   3        2.58        2.80      1.40 o 
   3   3   3       38.06       49.52      2.56 o 
   4   3   3        2.72        2.76      1.66 o 
   5   3   3       57.45       64.55      3.01 o 
   6   3   3       15.97       14.48      3.41 o 
   7   3   3        0.91       -0.45      2.77 o 
   8   3   3        5.60        3.39      2.96 o 
   9   3   3       12.61        7.39      4.98 o 
  10   3   3        0.09       -1.84      3.14 o 
  11   3   3        0.27       -1.87      3.51 o 
 -12   4   3        0.03        4.63      5.38 o 
 -11   4   3        0.14        8.52      5.64 o 
 -10   4   3       19.86       29.31      6.92 o 
  -9   4   3        0.28       -1.75      2.64 o 
  -8   4   3      272.02      294.83      9.53 o 
  -7   4   3      149.79      138.49      6.13 o 
  -6   4   3       23.43       22.93      3.01 o 
  -5   4   3      223.83      227.89      6.19 o 
  -4   4   3      190.90      181.24      4.60 o 
  -3   4   3      471.74      493.85      8.03 o 
  -2   4   3       10.95        9.51      2.45 o 
  -1   4   3       62.75       59.61      3.12 o 
   0   4   3       36.31       31.16      2.01 o 
   1   4   3      170.02      167.05      4.02 o 
   2   4   3      886.84      829.20      9.53 o 
   3   4   3      147.04      160.83      4.32 o 
   4   4   3       33.22       26.08      2.60 o 
   5   4   3       16.32       20.68      2.55 o 
   6   4   3        0.44        3.35      2.99 o 
   7   4   3       33.72       35.88      4.53 o 
   8   4   3        8.99        3.86      3.77 o 
   9   4   3        6.50        5.22      3.46 o 
  10   4   3        7.23        9.04      4.02 o 
  11   4   3        0.13        1.92      4.57 o 
 -11   5   3        0.35       -0.79      5.47 o 
 -10   5   3        4.33        9.63      5.23 o 
  -9   5   3       19.09       11.31      3.46 o 
  -8   5   3       73.16       71.04      5.35 o 
  -7   5   3       94.38       87.82      5.50 o 
  -6   5   3      233.08      253.81      7.47 o 
  -5   5   3      112.72      120.22      5.25 o 
  -4   5   3       60.75       62.64      4.97 o 
  -3   5   3        0.15       -1.78      2.71 o 
  -2   5   3       22.51       24.38      2.89 o 
  -1   5   3       24.20       31.32      2.99 o 
   0   5   3        4.33        4.52      2.26 o 
   1   5   3       13.59       20.29      2.74 o 
   2   5   3        0.01        0.63      1.89 o 
   3   5   3      346.86      320.66      6.41 o 
   4   5   3       46.38       44.24      4.00 o 
   5   5   3       20.91       15.07      2.57 o 
   6   5   3       46.29       42.51      4.55 o 
   7   5   3       16.75       20.66      9.00 o 
   8   5   3        1.07        2.84      3.88 o 
   9   5   3        0.18       -0.83      6.33 o 
  10   5   3        0.38       -2.82      3.92 o 
 -10   6   3        3.11        0.04      8.00 o 
  -9   6   3        0.07        4.54      3.24 o 
  -8   6   3       15.10       27.74      5.71 o 
  -7   6   3      226.14      220.22      7.31 o 
  -6   6   3        0.41       -1.59      2.35 o 
  -5   6   3      149.88      147.90      8.33 o 
  -4   6   3       46.02       39.98      4.31 o 
  -3   6   3        2.90        0.67      2.65 o 
  -2   6   3        3.06        2.30      2.49 o 
  -1   6   3        0.60       -1.06      2.05 o 
   0   6   3       21.14       22.25      3.13 o 
   1   6   3        0.00       -0.64      2.13 o 
   2   6   3        4.46        5.76      2.82 o 
   3   6   3        8.03        8.12      2.92 o 
   4   6   3       18.08       25.02      6.78 o 
   5   6   3        1.50        0.68      2.26 o 
   6   6   3       33.82       36.41      5.21 o 
   7   6   3        6.32        8.75      3.98 o 
   8   6   3        1.85        1.91      3.80 o 
   9   6   3        0.57        3.44      4.39 o 
  -9   7   3        3.27       -1.55      3.23 o 
  -8   7   3        1.76        3.57      2.85 o 
  -7   7   3        0.04        1.07      2.71 o 
  -6   7   3       63.45       62.27      6.61 o 
  -5   7   3        1.21        2.88      4.85 o 
  -4   7   3        6.22        2.11      2.85 o 
  -3   7   3       18.98       21.43      3.90 o 
  -2   7   3        1.89       -3.66      2.80 o 
  -1   7   3        2.38        3.48      3.12 o 
   0   7   3        5.78        2.88      3.39 o 
   1   7   3        1.16        0.93      2.73 o 
   2   7   3       16.70       15.24      3.46 o 
   3   7   3       17.91       15.93      3.53 o 
   4   7   3        9.29        9.27      3.67 o 
   5   7   3      137.86      130.68     14.49 o 
   6   7   3        0.53        1.70      5.21 o 
   7   7   3        0.08       -7.55      6.73 o 
   8   7   3        7.75       11.74      6.69 o 
  -7   8   3       19.37       15.14      4.16 o 
  -6   8   3       21.17       21.05      4.13 o 
  -5   8   3       81.22       93.06     22.36 o 
  -4   8   3       22.34       22.00      7.96 o 
  -3   8   3        3.84       -0.03      3.54 o 
  -2   8   3        3.82        5.82      5.23 o 
  -1   8   3        6.65        3.65      3.62 o 
   0   8   3        3.29        1.67      3.48 o 
   1   8   3        2.24       -1.23      3.03 o 
   2   8   3        4.53       11.12      4.48 o 
   3   8   3       21.56       22.25      5.61 o 
   4   8   3       13.13        7.81      3.60 o 
   5   8   3       16.08       17.20      4.11 o 
   6   8   3        0.14        6.61      5.17 o 
  -5   9   3       20.73       23.83      5.93 o 
  -4   9   3        4.82        7.06      7.62 o 
  -3   9   3        8.54        3.60      4.33 o 
  -2   9   3        0.36       -5.16      3.44 o 
  -1   9   3       12.32       12.84      4.59 o 
   0   9   3        2.50       -1.43      6.76 o 
   1   9   3        4.39        2.84      3.82 o 
   2   9   3        1.89        4.64      5.09 o 
   3   9   3        6.15        3.18      3.66 o 
   4   9   3       22.95       26.25      5.02 o 
 -12   0   4       28.59       27.35      8.90 o 
 -10   0   4       15.51       11.35      4.76 o 
  -8   0   4      128.86      141.34      6.60 o 
  -6   0   4     2134.92     2117.41     25.04 o 
  -4   0   4      146.15      140.66      8.50 o 
  -2   0   4       81.40       84.77      3.53 o 
   0   0   4      915.26      900.48     11.61 o 
   2   0   4      248.73      230.04      5.17 o 
   4   0   4      601.47      606.56     14.74 o 
   6   0   4       51.47       47.92     20.40 o 
   8   0   4        5.21        7.03      4.72 o 
  10   0   4        1.61       -4.22      4.24 o 
  12   0   4        9.41        9.18      6.58 o 
 -13   1   4        0.36       -5.79      4.37 o 
 -12   1   4       14.79       13.44     10.21 o 
 -11   1   4        1.29        0.54      3.54 o 
 -10   1   4        2.95        4.80      2.61 o 
  -9   1   4        0.46        0.42      2.45 o 
  -8   1   4      115.05      120.06      4.95 o 
  -7   1   4        8.12        9.75      2.14 o 
  -6   1   4      148.53      147.06      4.79 o 
  -5   1   4       60.20       73.38      2.81 o 
  -4   1   4      312.15      310.81      4.63 o 
  -3   1   4        0.07        2.20      1.37 o 
  -2   1   4       87.84       91.11      3.04 o 
  -1   1   4      928.29      854.21      7.89 o 
   0   1   4       43.21       39.00      1.91 o 
   1   1   4        0.42       -0.69      1.20 o 
   2   1   4        1.09        4.13      1.21 o 
   3   1   4       52.56       46.01      1.96 o 
   4   1   4      474.56      475.96      9.13 o 
   5   1   4      107.93      100.22      5.14 o 
   6   1   4       22.09       27.85      3.78 o 
   7   1   4        1.53       -0.97      2.64 o 
   8   1   4        5.50        6.30      3.29 o 
   9   1   4        2.74        4.97      3.31 o 
  10   1   4        5.23        0.83      3.61 o 
  11   1   4        4.33        3.24      3.79 o 
  12   1   4        2.64        8.30      4.39 o 
 -13   2   4        5.65        0.12      7.71 o 
 -12   2   4       20.13        9.75     10.57 o 
 -11   2   4       33.81       32.41      5.19 o 
 -10   2   4        2.56        3.28      2.61 o 
  -9   2   4       56.88       60.91      4.20 o 
  -8   2   4        0.10       -3.17      2.11 o 
  -7   2   4       33.32       30.57      3.84 o 
  -6   2   4       21.59       26.99      2.34 o 
  -5   2   4       30.94       39.45      2.19 o 
  -4   2   4     1689.34     1689.38     16.67 o 
  -3   2   4      227.54      231.13      4.58 o 
  -2   2   4      227.53      241.45      4.52 o 
  -1   2   4        6.69        7.69      1.26 o 
   0   2   4      205.58      198.59      3.46 o 
   1   2   4      157.85      150.17      3.09 o 
   2   2   4       64.93       59.50      2.20 o 
   3   2   4      790.62      813.33      8.74 o 
   4   2   4        4.71        7.04      1.51 o 
   5   2   4        3.06        2.46      2.55 o 
   6   2   4      204.17      201.65      7.35 o 
   7   2   4        0.30        1.37      2.89 o 
   8   2   4        6.86        6.86      3.08 o 
   9   2   4        0.88        0.64      3.25 o 
  10   2   4       25.61       26.74      4.82 o 
  11   2   4        2.94        4.24      3.84 o 
 -12   3   4        6.41       13.11      7.39 o 
 -11   3   4        4.75        6.50      5.17 o 
 -10   3   4        6.49        1.54      4.22 o 
  -9   3   4       26.77       26.57      4.22 o 
  -8   3   4       63.29       66.91      4.86 o 
  -7   3   4        9.38        8.17      3.06 o 
  -6   3   4      318.85      324.67      6.79 o 
  -5   3   4      450.78      438.33      7.33 o 
  -4   3   4      301.97      319.68      5.74 o 
  -3   3   4      323.12      315.13      6.36 o 
  -2   3   4      335.04      341.22      5.29 o 
  -1   3   4       37.76       36.74      2.45 o 
   0   3   4       32.87       36.73      2.12 o 
   1   3   4      275.71      272.39      4.80 o 
   2   3   4        0.19        0.85      1.50 o 
   3   3   4       33.07       31.94      2.32 o 
   4   3   4       23.47       27.39      2.37 o 
   5   3   4       17.40       20.81      3.80 o 
   6   3   4        8.86        8.88      3.18 o 
   7   3   4      103.04      101.56      6.11 o 
   8   3   4        4.93        3.91      3.23 o 
   9   3   4        0.37        0.67      3.39 o 
  10   3   4       16.96       18.82      4.44 o 
  11   3   4        0.00        0.43      4.34 o 
 -12   4   4        7.84       12.82      6.28 o 
 -11   4   4        0.42        0.74      5.08 o 
 -10   4   4        6.19        9.78      3.25 o 
  -9   4   4       13.01       14.55      4.17 o 
  -8   4   4        0.50        2.81      2.91 o 
  -7   4   4      203.92      192.84      7.09 o 
  -6   4   4      212.89      208.10      7.09 o 
  -5   4   4        3.90        0.27      2.28 o 
  -4   4   4        7.05        8.47      2.41 o 
  -3   4   4      187.43      196.32      4.88 o 
  -2   4   4       37.01       37.98      2.86 o 
  -1   4   4       36.13       31.61      2.74 o 
   0   4   4      195.25      198.86      4.27 o 
   1   4   4      199.07      207.25      4.61 o 
   2   4   4       29.75       29.99      2.93 o 
   3   4   4        7.21        9.00      2.10 o 
   4   4   4        2.25        0.29      1.91 o 
   5   4   4        6.73        4.33      2.40 o 
   6   4   4       15.17       18.09      3.96 o 
   7   4   4       13.58       11.12      3.57 o 
   8   4   4        8.32        7.80      4.55 o 
   9   4   4        5.35        8.07      3.95 o 
  10   4   4        0.52        1.07      3.60 o 
 -11   5   4       11.03       14.49      6.58 o 
 -10   5   4       15.76       17.20      3.89 o 
  -9   5   4       14.03       12.05      3.69 o 
  -8   5   4        3.04        1.56      4.22 o 
  -7   5   4       65.86       63.48      5.04 o 
  -6   5   4       29.48       29.51      3.52 o 
  -5   5   4      114.07      111.03      5.22 o 
  -4   5   4      199.65      210.63      7.75 o 
  -3   5   4        0.00       -1.44      3.05 o 
  -2   5   4       16.15       18.50      2.76 o 
  -1   5   4        0.27       -0.57      2.22 o 
   0   5   4       26.92       33.53      3.23 o 
   1   5   4        8.03       13.71      2.70 o 
   2   5   4      108.31      122.54      5.52 o 
   3   5   4       43.57       42.51      3.15 o 
   4   5   4       12.46       12.62      2.66 o 
   5   5   4        8.34        9.58      2.83 o 
   6   5   4       28.17       20.73      3.79 o 
   7   5   4        3.54        1.05      3.80 o 
   8   5   4       24.04       19.67      5.01 o 
   9   5   4       34.25       53.87      6.77 o 
  10   5   4        5.40        8.77      4.86 o 
 -10   6   4        8.61        8.20      4.55 o 
  -9   6   4       25.04       22.72      4.74 o 
  -8   6   4        3.77       -0.12      2.81 o 
  -7   6   4       22.36       20.45      3.46 o 
  -6   6   4        3.18        3.79      2.58 o 
  -5   6   4       10.41       13.68      3.00 o 
  -4   6   4       16.97       14.08      2.93 o 
  -3   6   4        3.63        0.81      3.16 o 
  -2   6   4       17.50       18.22      3.48 o 
  -1   6   4       58.95       63.69      4.22 o 
   0   6   4       22.99       24.31      3.24 o 
   1   6   4       15.48       12.47      2.73 o 
   2   6   4       58.70       61.32      4.12 o 
   3   6   4      140.28      140.51      5.76 o 
   4   6   4       76.52       83.15      5.23 o 
   5   6   4        0.06       -4.49      3.10 o 
   6   6   4       14.50        8.32      5.44 o 
   7   6   4        8.45        7.01      4.36 o 
   8   6   4        3.61        9.08      4.29 o 
   9   6   4        3.65        5.38      5.19 o 
  -9   7   4        5.25        5.31      3.74 o 
  -8   7   4        0.03       -0.77      3.05 o 
  -7   7   4        6.35        4.68      3.28 o 
  -6   7   4      137.19      152.74      6.92 o 
  -5   7   4       20.29       26.77      3.73 o 
  -4   7   4       13.97        8.11      3.20 o 
  -3   7   4        4.39        4.72      2.98 o 
  -2   7   4        8.51        6.33      3.13 o 
  -1   7   4        4.66        5.96      4.48 o 
   0   7   4       20.28       16.32      4.06 o 
   1   7   4       15.81       20.01      3.67 o 
   2   7   4        2.98        3.29      2.78 o 
   3   7   4        3.25        4.80      3.29 o 
   4   7   4       34.69       29.05      4.31 o 
   5   7   4       39.98       53.26      6.14 o 
   6   7   4       11.01       13.33      6.50 o 
   7   7   4        0.08        4.48     12.95 o 
  -7   8   4        0.05       -0.80      2.95 o 
  -6   8   4        4.53        6.52      3.50 o 
  -5   8   4        0.38       -2.45      2.99 o 
  -4   8   4       18.94       12.37      5.50 o 
  -3   8   4        2.53       -4.30      3.68 o 
  -2   8   4        3.64       -1.44      6.57 o 
  -1   8   4       29.21       29.84      5.34 o 
   0   8   4       12.61       16.26      4.51 o 
   1   8   4        0.28        4.63      3.38 o 
   2   8   4        0.52        5.08      3.44 o 
   3   8   4       28.18       24.64      4.33 o 
   4   8   4        4.95        2.93      3.43 o 
   5   8   4       42.13       56.52     13.81 o 
   6   8   4       10.09       -2.25      5.74 o 
  -4   9   4        2.02        0.11      4.17 o 
  -3   9   4        8.94        9.43      4.74 o 
  -2   9   4        0.33        1.97      4.15 o 
  -1   9   4        0.87       -0.91      3.88 o 
   0   9   4        4.15        0.06      3.86 o 
   1   9   4        0.56       -0.99      5.12 o 
   2   9   4        4.78        5.73      5.23 o 
   3   9   4        0.32       -0.74      3.92 o 
 -13   0   5        6.54        7.15      7.42 o 
 -11   0   5       35.86       47.05      9.97 o 
  -9   0   5       79.06       83.70      9.82 o 
  -7   0   5       48.88       56.06      5.70 o 
  -5   0   5      596.10      583.09     10.67 o 
  -3   0   5       15.29       10.70      2.11 o 
  -1   0   5      304.10      311.01      6.59 o 
   1   0   5      532.79      502.96      8.75 o 
   3   0   5      153.67      146.72      9.85 o 
   5   0   5       59.43       56.43      7.14 o 
   7   0   5       32.78       30.21      5.88 o 
   9   0   5       10.56        3.25      4.64 o 
  11   0   5        0.49       13.40      6.50 o 
 -13   1   5        6.65       16.34      5.68 o 
 -12   1   5        7.18        8.63      4.87 o 
 -11   1   5       18.92       15.04      4.76 o 
 -10   1   5        6.04        1.61      2.57 o 
  -9   1   5       22.17       27.29      3.43 o 
  -8   1   5      153.37      168.22      5.66 o 
  -7   1   5      178.21      171.97      5.81 o 
  -6   1   5       44.33       45.44      2.75 o 
  -5   1   5       13.65       20.15      2.08 o 
  -4   1   5       66.16       71.69      2.86 o 
  -3   1   5        7.80        9.04      2.19 o 
  -2   1   5      919.94      913.95     10.08 o 
  -1   1   5        2.06        2.85      1.25 o 
   0   1   5      119.16      102.01      2.88 o 
   1   1   5       18.38       18.51      2.98 o 
   2   1   5      343.86      356.42      5.21 o 
   3   1   5        8.61        7.77      1.43 o 
   4   1   5       35.52       36.57      3.52 o 
   5   1   5       45.47       48.09      4.26 o 
   6   1   5       65.44       65.62      4.93 o 
   7   1   5       16.86       20.56      3.98 o 
   8   1   5        1.93        1.21      2.95 o 
   9   1   5       44.16       51.90      5.34 o 
  10   1   5        1.68       -3.50      3.16 o 
  11   1   5        3.87        2.19      3.88 o 
 -13   2   5        2.92        0.01      7.10 o 
 -12   2   5        0.27       -4.10      9.24 o 
 -11   2   5        0.95        5.97      3.02 o 
 -10   2   5        3.44        2.53      2.59 o 
  -9   2   5       15.22       18.86      3.14 o 
  -8   2   5       39.28       44.32      3.74 o 
  -7   2   5       34.62       27.50      3.10 o 
  -6   2   5       70.63       81.43      5.29 o 
  -5   2   5      113.52      121.97      4.16 o 
  -4   2   5      208.13      219.01      4.97 o 
  -3   2   5       14.90       11.63      1.91 o 
  -2   2   5      109.75      123.27      3.70 o 
  -1   2   5       79.49       89.28      2.72 o 
   0   2   5      649.77      636.98      7.33 o 
   1   2   5       38.50       41.72      2.25 o 
   2   2   5      429.21      393.19      5.33 o 
   3   2   5        4.37        5.56      1.44 o 
   4   2   5      122.86      145.00      5.89 o 
   5   2   5       63.82       53.35      4.57 o 
   6   2   5       77.81      103.38      5.89 o 
   7   2   5       45.74       46.50      4.87 o 
   8   2   5       43.01       27.83      4.44 o 
   9   2   5        5.30        2.56      3.35 o 
  10   2   5        5.73        7.36      3.73 o 
  11   2   5       22.00       17.48      4.82 o 
 -12   3   5        0.13        3.33      5.50 o 
 -11   3   5       10.29        6.70      5.82 o 
 -10   3   5        2.13        0.41      2.92 o 
  -9   3   5       10.26        9.02      3.25 o 
  -8   3   5        6.45        4.02      2.90 o 
  -7   3   5        9.94       11.46      5.30 o 
  -6   3   5       38.10       40.56      4.85 o 
  -5   3   5       70.37       72.85      3.52 o 
  -4   3   5      226.67      230.21      5.03 o 
  -3   3   5      458.71      477.53      7.09 o 
  -2   3   5      279.41      286.34      8.67 o 
  -1   3   5      285.72      292.08      4.53 o 
   0   3   5       58.63       52.99      2.37 o 
   1   3   5      422.44      431.88      5.94 o 
   2   3   5      294.07      287.47      4.96 o 
   3   3   5       57.21       57.39      2.97 o 
   4   3   5      158.63      168.54      6.84 o 
   5   3   5        3.12        6.63      3.25 o 
   6   3   5        1.78        5.21      3.90 o 
   7   3   5        3.07       -1.58      3.14 o 
   8   3   5       35.11       33.33      4.69 o 
   9   3   5       51.53       59.14      5.98 o 
  10   3   5        1.78        5.76      3.86 o 
 -12   4   5        0.20        0.96      5.17 o 
 -11   4   5        2.08        7.17      5.78 o 
 -10   4   5        2.02        2.65      3.02 o 
  -9   4   5        5.75        5.72      3.16 o 
  -8   4   5        0.38        0.08      2.63 o 
  -7   4   5        5.34        3.52      2.76 o 
  -6   4   5        0.11        0.78      2.93 o 
  -5   4   5        0.07        1.38      2.83 o 
  -4   4   5      141.95      144.46      5.35 o 
  -3   4   5      371.34      392.72      9.16 o 
  -2   4   5       33.00       32.46      2.59 o 
  -1   4   5       72.65       77.14      3.38 o 
   0   4   5      198.34      199.23      4.55 o 
   1   4   5       37.01       33.19      2.56 o 
   2   4   5       43.18       48.86      3.03 o 
   3   4   5       36.89       43.02      3.20 o 
   4   4   5        2.09        2.59      2.07 o 
   5   4   5       15.00        9.16      3.37 o 
   6   4   5        8.05        5.97      3.20 o 
   7   4   5      180.76      165.47      7.75 o 
   8   4   5       12.06        9.47      3.81 o 
   9   4   5        1.76       -0.50      3.32 o 
  10   4   5       16.35        7.45      4.57 o 
 -11   5   5        0.20        2.20      5.61 o 
 -10   5   5       12.50        6.07      5.26 o 
  -9   5   5       63.79       69.84      5.74 o 
  -8   5   5       45.84       44.32      4.81 o 
  -7   5   5        8.69        6.60      3.07 o 
  -6   5   5       43.88       41.72      4.51 o 
  -5   5   5        3.90        3.95      2.59 o 
  -4   5   5        0.10       -0.76      2.28 o 
  -3   5   5      323.18      316.73      8.66 o 
  -2   5   5       69.17       76.74      4.42 o 
  -1   5   5       18.71       19.56      3.54 o 
   0   5   5       25.04       25.86      3.09 o 
   1   5   5       38.09       38.92      3.44 o 
   2   5   5        0.57       -0.86      2.26 o 
   3   5   5       11.63       11.03      2.53 o 
   4   5   5       15.15       19.73      2.80 o 
   5   5   5        3.26       -0.65      2.88 o 
   6   5   5       34.52       29.11      4.37 o 
   7   5   5        1.14       -2.01      3.05 o 
   8   5   5        0.13        3.55      3.62 o 
   9   5   5        2.67        0.57      6.34 o 
 -10   6   5        6.22        3.90      3.65 o 
  -9   6   5        2.53       -2.08      3.14 o 
  -8   6   5       29.70       21.27      3.96 o 
  -7   6   5       10.75        4.77      3.30 o 
  -6   6   5        2.32        7.42      2.77 o 
  -5   6   5       65.05       66.18      4.74 o 
  -4   6   5        5.47        5.50      2.64 o 
  -3   6   5        4.00        4.50      2.49 o 
  -2   6   5       84.16      101.84      5.80 o 
  -1   6   5        3.69        5.59      3.01 o 
   0   6   5        0.37        2.18      2.59 o 
   1   6   5       68.71       71.25      4.41 o 
   2   6   5        3.34        0.71      2.42 o 
   3   6   5       23.09       25.91      3.33 o 
   4   6   5        1.16        3.15      2.45 o 
   5   6   5       15.60       -0.78      4.29 o 
   6   6   5        8.55        4.33      5.35 o 
   7   6   5        7.49        2.04      5.07 o 
   8   6   5        0.39       -4.79      5.20 o 
  -9   7   5       14.18       10.13      4.04 o 
  -8   7   5        1.20        1.54      3.26 o 
  -7   7   5       11.53       13.91      3.43 o 
  -6   7   5        0.68       -2.24      2.63 o 
  -5   7   5        0.01        3.96      2.99 o 
  -4   7   5        2.04        0.82      2.53 o 
  -3   7   5        2.60        6.07      2.74 o 
  -2   7   5        3.66        4.62      2.85 o 
  -1   7   5       76.49       82.86      5.73 o 
   0   7   5       36.33       36.46      7.61 o 
   1   7   5        0.32       -1.96      3.01 o 
   2   7   5       20.71       26.22      4.06 o 
   3   7   5        1.98        4.95      2.96 o 
   4   7   5        8.26       10.48      3.36 o 
   5   7   5        0.50        1.32      7.13 o 
   6   7   5        1.11        7.32      5.82 o 
   7   7   5        0.04       -0.07      5.16 o 
  -7   8   5        0.04       -0.49      3.22 o 
  -6   8   5       21.71       27.11      4.31 o 
  -5   8   5        0.10       -1.61      5.63 o 
  -4   8   5       13.66        7.49      3.41 o 
  -3   8   5        6.50       11.47      5.41 o 
  -2   8   5        0.00       -4.52      3.74 o 
  -1   8   5       16.75        7.59      4.17 o 
   0   8   5        7.55       13.89      4.50 o 
   1   8   5        1.79       -0.20      3.46 o 
   2   8   5        0.04        1.69      3.51 o 
   3   8   5       25.19       28.34      5.10 o 
   4   8   5        6.84        6.66      4.14 o 
   5   8   5        9.55       23.42     17.66 o 
  -4   9   5        0.15        2.45      4.48 o 
  -3   9   5        0.50       -2.45      4.13 o 
  -2   9   5       33.15       38.05      6.35 o 
  -1   9   5        1.47        6.65      5.81 o 
   0   9   5       27.23       26.60      6.40 o 
   1   9   5        1.12       -2.24      4.86 o 
   2   9   5        0.17        5.64      4.12 o 
 -12   0   6       30.30       12.36      7.40 o 
 -10   0   6       99.56       84.57      7.54 o 
  -8   0   6       15.39        8.60      4.62 o 
  -6   0   6        0.93        2.15      2.69 o 
  -4   0   6      122.12      122.15      4.89 o 
  -2   0   6      183.45      177.99      5.41 o 
   0   0   6     1309.19     1345.72     17.35 o 
   2   0   6       94.93       92.86      7.53 o 
   4   0   6      100.85      106.56      7.66 o 
   6   0   6        0.13        1.56      3.92 o 
   8   0   6        7.36        1.60      4.47 o 
  10   0   6       21.90       27.81     10.32 o 
 -13   1   6        9.10        8.86     11.30 o 
 -12   1   6        5.56        3.79      4.78 o 
 -11   1   6        6.79        6.61      3.40 o 
 -10   1   6        2.02        0.54      2.69 o 
  -9   1   6       37.16       44.48      3.94 o 
  -8   1   6       98.56       92.55      4.74 o 
  -7   1   6      244.43      240.99      6.51 o 
  -6   1   6        0.93        4.51      3.14 o 
  -5   1   6       10.82       11.29      2.25 o 
  -4   1   6       97.13       92.63      2.97 o 
  -3   1   6       66.28       74.61      2.66 o 
  -2   1   6     1485.61     1471.36     12.81 o 
  -1   1   6      390.55      384.75      5.63 o 
   0   1   6     1755.81     1795.08     15.12 o 
   1   1   6      131.86      132.91      3.58 o 
   2   1   6      322.08      329.69      5.45 o 
   3   1   6       56.27       62.83      2.74 o 
   4   1   6        1.21        0.64      2.65 o 
   5   1   6      106.81      117.37      5.98 o 
   6   1   6        1.41        2.84      2.85 o 
   7   1   6       11.92        7.03      3.46 o 
   8   1   6       11.75       16.24      4.15 o 
   9   1   6       14.89       12.25      4.63 o 
  10   1   6        1.06        2.47      3.70 o 
  11   1   6        1.27       -0.69      3.96 o 
 -13   2   6        5.04        2.64      8.15 o 
 -12   2   6        1.84        1.42      6.53 o 
 -11   2   6        0.36       -1.83      3.38 o 
 -10   2   6       39.18       40.01      4.40 o 
  -9   2   6        5.04        2.11      2.59 o 
  -8   2   6        6.78        5.51      2.72 o 
  -7   2   6        5.14        7.63      2.54 o 
  -6   2   6       64.44       64.41      5.19 o 
  -5   2   6        0.03       -0.87      1.87 o 
  -4   2   6        1.00       -0.25      1.72 o 
  -3   2   6       15.34       20.32      2.32 o 
  -2   2   6      161.78      170.78      4.56 o 
  -1   2   6      334.18      369.37      5.59 o 
   0   2   6      222.50      233.57      5.69 o 
   1   2   6        0.28       -1.14      1.44 o 
   2   2   6      268.31      276.24      5.23 o 
   3   2   6        6.80        8.17      1.92 o 
   4   2   6       84.32      100.15      7.84 o 
   5   2   6       29.49       38.53      5.57 o 
   6   2   6       25.88       32.75      5.53 o 
   7   2   6        1.74        1.13      2.91 o 
   8   2   6        4.13       -0.02      3.08 o 
   9   2   6        2.40        4.72      3.57 o 
  10   2   6        2.04       -0.76      4.01 o 
 -12   3   6       10.18        6.98      6.25 o 
 -11   3   6        1.01        1.96      3.24 o 
 -10   3   6       17.11       18.78      3.80 o 
  -9   3   6        1.94       -0.83      2.89 o 
  -8   3   6       30.93       45.42      4.51 o 
  -7   3   6        0.15       -1.26      4.22 o 
  -6   3   6       24.68       31.53      8.28 o 
  -5   3   6        1.55       -2.04      2.43 o 
  -4   3   6        4.18        2.84      1.88 o 
  -3   3   6      362.50      382.69      6.82 o 
  -2   3   6      108.23      102.25      3.87 o 
  -1   3   6        0.36       -2.18      1.45 o 
   0   3   6        0.05       -0.99      1.47 o 
   1   3   6       11.81        9.65      1.85 o 
   2   3   6      214.65      222.65      4.69 o 
   3   3   6        3.51        1.04      1.80 o 
   4   3   6        6.57        5.97      3.18 o 
   5   3   6        0.19       -2.66      2.71 o 
   6   3   6       32.72       29.80      4.33 o 
   7   3   6       41.20       31.77      5.05 o 
   8   3   6        7.65        1.86      3.89 o 
   9   3   6        0.44       -1.21      3.21 o 
  10   3   6        0.71        5.00      4.07 o 
 -12   4   6        1.92        7.61      6.02 o 
 -11   4   6       16.15        7.73      3.65 o 
 -10   4   6        1.11        4.12      3.07 o 
  -9   4   6       32.17       33.99      4.55 o 
  -8   4   6       10.11        6.26      2.99 o 
  -7   4   6       25.04       21.43      3.84 o 
  -6   4   6       33.26       29.37      4.01 o 
  -5   4   6       11.08        7.87      4.09 o 
  -4   4   6      198.41      187.67      6.75 o 
  -3   4   6      184.55      172.33      8.89 o 
  -2   4   6       24.27       22.88      2.99 o 
  -1   4   6       94.80       98.28      4.55 o 
   0   4   6        5.88        5.64      2.16 o 
   1   4   6       60.17       60.48      3.04 o 
   2   4   6       41.48       43.99      2.83 o 
   3   4   6       13.24       16.24      2.35 o 
   4   4   6        9.30       10.00      5.07 o 
   5   4   6       14.60       17.65      3.69 o 
   6   4   6        5.17        6.80      3.36 o 
   7   4   6       12.39       14.43      3.92 o 
   8   4   6        0.06       -0.34      3.12 o 
   9   4   6        0.47       -1.05      3.54 o 
 -11   5   6        0.09        3.80      3.73 o 
 -10   5   6       46.05       51.90      5.51 o 
  -9   5   6       31.28       28.66      6.07 o 
  -8   5   6        0.56       -0.52      2.93 o 
  -7   5   6        4.04        0.82      2.88 o 
  -6   5   6        0.06       -3.64      4.39 o 
  -5   5   6       53.08       56.53      4.89 o 
  -4   5   6       23.13       18.02      3.10 o 
  -3   5   6        3.89        5.43      2.56 o 
  -2   5   6       32.81       35.68      3.63 o 
  -1   5   6       17.41       19.86      2.97 o 
   0   5   6      103.36      106.98      4.97 o 
   1   5   6        8.28        1.66      2.79 o 
   2   5   6        0.53        0.49      2.44 o 
   3   5   6        2.84        3.16      2.44 o 
   4   5   6        3.65        9.28      3.14 o 
   5   5   6        3.76        0.55      2.86 o 
   6   5   6       28.66       17.99      6.49 o 
   7   5   6        0.02       -0.53      3.32 o 
   8   5   6       14.52        9.03      4.25 o 
   9   5   6        0.44        1.82      4.07 o 
 -10   6   6        5.27       -0.78      4.48 o 
  -9   6   6        7.43       11.17      4.12 o 
  -8   6   6        3.44       -1.57      2.78 o 
  -7   6   6       15.54       14.50      3.78 o 
  -6   6   6        0.78        0.70      2.86 o 
  -5   6   6        3.25        0.77      2.57 o 
  -4   6   6       11.81        9.63      2.84 o 
  -3   6   6        0.06       -0.58      2.27 o 
  -2   6   6      223.81      239.96      7.35 o 
  -1   6   6        5.50        5.14      2.52 o 
   0   6   6      207.40      205.24      7.37 o 
   1   6   6        3.80        2.62      2.61 o 
   2   6   6        0.06       -1.66      2.14 o 
   3   6   6        1.53        0.84      2.26 o 
   4   6   6        8.25       12.26      4.33 o 
   5   6   6       12.69        1.17      3.77 o 
   6   6   6        0.19        1.63      4.79 o 
   7   6   6        0.83       -3.87      7.20 o 
   8   6   6        1.94        5.02      6.49 o 
  -8   7   6        0.28        4.05      4.94 o 
  -7   7   6        0.88        4.93      3.45 o 
  -6   7   6        0.72        4.83      2.93 o 
  -5   7   6        9.80        6.03      3.03 o 
  -4   7   6       14.82       13.91      3.69 o 
  -3   7   6        9.57        5.48      2.63 o 
  -2   7   6        6.15       12.02      3.02 o 
  -1   7   6       29.97       35.19      5.15 o 
   0   7   6        0.52       -1.42      2.59 o 
   1   7   6       14.29       13.53      3.31 o 
   2   7   6       29.63       24.96      4.52 o 
   3   7   6       26.40       31.12      7.37 o 
   4   7   6       21.04       21.46     11.38 o 
   5   7   6        0.24       -3.26      4.61 o 
   6   7   6        0.19       -1.37      5.23 o 
  -6   8   6        2.86        0.76      3.27 o 
  -5   8   6        1.16        2.09      2.93 o 
  -4   8   6        0.22       -0.83      2.61 o 
  -3   8   6        0.00        0.55      3.22 o 
  -2   8   6       11.57        7.38      4.82 o 
  -1   8   6       64.82       66.71      6.92 o 
   0   8   6       85.97       83.68      7.47 o 
   1   8   6        2.17        3.80      3.66 o 
   2   8   6        1.18        1.30      5.45 o 
   3   8   6        1.28        4.61      4.01 o 
   4   8   6        0.07       17.31      9.38 o 
  -2   9   6       27.79       29.25      5.06 o 
  -1   9   6        2.05        3.35      4.23 o 
   0   9   6        0.59        1.22      4.20 o 
 -13   0   7        0.05       -4.02      6.90 o 
 -11   0   7        4.17        2.92      4.32 o 
  -9   0   7        3.04        1.18      3.79 o 
  -7   0   7       38.36       33.92      5.93 o 
  -5   0   7       86.23       90.65      5.11 o 
  -3   0   7       88.61      102.78      4.87 o 
  -1   0   7      772.72      893.65     13.87 o 
   1   0   7       33.83       36.97      3.56 o 
   3   0   7      443.82      400.76     13.26 o 
   5   0   7      342.22      337.89     18.80 o 
   7   0   7       74.78       72.62     13.47 o 
   9   0   7       38.08       37.18     11.18 o 
 -13   1   7        7.45        4.06      7.88 o 
 -12   1   7       10.34        9.30      4.20 o 
 -11   1   7       33.13       29.00      4.27 o 
 -10   1   7        0.64       -0.47      3.09 o 
  -9   1   7        0.03        0.24      3.31 o 
  -8   1   7       22.50       22.63      3.59 o 
  -7   1   7        3.65        4.01      2.64 o 
  -6   1   7       21.04       21.22      4.10 o 
  -5   1   7      122.36      120.82      4.70 o 
  -4   1   7       19.41       16.29      3.35 o 
  -3   1   7        0.94        3.18      1.56 o 
  -2   1   7       37.46       43.13      2.62 o 
  -1   1   7        2.96        3.80      1.79 o 
   0   1   7       36.66       35.74      2.47 o 
   1   1   7      103.10      110.47      3.67 o 
   2   1   7       17.26       18.55      2.55 o 
   3   1   7        6.82       10.01      3.10 o 
   4   1   7       46.60       44.76      4.64 o 
   5   1   7       64.88       67.70      5.27 o 
   6   1   7       12.85       17.56      3.82 o 
   7   1   7       18.87       19.50      3.96 o 
   8   1   7        8.98        2.60      3.32 o 
   9   1   7        2.87        0.00      3.52 o 
  10   1   7        1.43        2.31      3.99 o 
 -12   2   7       13.53       17.25      4.88 o 
 -11   2   7        0.31        4.30      3.79 o 
 -10   2   7        6.57       12.11      3.96 o 
  -9   2   7       14.33        9.39      4.44 o 
  -8   2   7       34.06       42.05      3.90 o 
  -7   2   7       31.66       25.94      3.91 o 
  -6   2   7      130.89      123.59      5.91 o 
  -5   2   7       70.17       74.28      3.95 o 
  -4   2   7      101.85       90.06      4.07 o 
  -3   2   7       87.78      101.28      4.14 o 
  -2   2   7        0.39       -1.93      1.40 o 
  -1   2   7      134.99      149.57      4.73 o 
   0   2   7      249.99      263.15      5.44 o 
   1   2   7        6.25        9.40      2.05 o 
   2   2   7        6.50        2.75      2.00 o 
   3   2   7      103.18       89.62      5.35 o 
   4   2   7       20.03       19.46      4.51 o 
   5   2   7       25.09       32.45      4.46 o 
   6   2   7       85.10       91.45      6.11 o 
   7   2   7       53.79       55.46      5.56 o 
   8   2   7        8.61        4.86      3.59 o 
   9   2   7       27.95       18.49      4.66 o 
  10   2   7        0.02        9.63      4.26 o 
 -12   3   7        3.12        9.05      6.33 o 
 -11   3   7        0.00       -6.88      4.74 o 
 -10   3   7        2.81        6.72      3.90 o 
  -9   3   7       71.68       86.13      6.01 o 
  -8   3   7       70.33       82.66     12.11 o 
  -7   3   7       26.87       36.36      4.40 o 
  -6   3   7       45.47       47.78      4.49 o 
  -5   3   7       17.50       16.98      3.93 o 
  -4   3   7        0.24        2.81      3.06 o 
  -3   3   7       53.27       50.28      3.37 o 
  -2   3   7        5.43        8.69      2.34 o 
  -1   3   7       12.59       11.05      2.02 o 
   0   3   7        5.40        3.46      1.96 o 
   1   3   7       69.45       83.70      3.94 o 
   2   3   7      282.02      264.89      6.45 o 
   3   3   7        1.81       -2.01      2.61 o 
   4   3   7        0.55       -0.43      2.82 o 
   5   3   7       18.82       21.47      3.84 o 
   6   3   7        0.01       -2.48      2.73 o 
   7   3   7       29.39       20.52      4.26 o 
   8   3   7        0.26        6.80      4.80 o 
   9   3   7        0.10        1.04      4.00 o 
 -11   4   7        6.09        9.26      3.85 o 
 -10   4   7       19.53       20.90      4.23 o 
  -9   4   7        3.23        2.76      3.14 o 
  -8   4   7       22.37       18.00      6.03 o 
  -7   4   7        0.03        4.23      3.33 o 
  -6   4   7        9.51        9.29      3.30 o 
  -5   4   7       24.74       21.43      4.64 o 
  -4   4   7       31.24       32.56      3.86 o 
  -3   4   7       36.30       33.94      3.94 o 
  -2   4   7      171.86      157.14      6.45 o 
  -1   4   7        7.72        6.62      3.03 o 
   0   4   7      136.49      140.13      5.29 o 
   1   4   7      280.97      275.06      5.57 o 
   2   4   7      101.22      117.20      4.08 o 
   3   4   7       32.63       32.61      3.73 o 
   4   4   7       14.60       15.86      3.66 o 
   5   4   7        2.50        2.55      3.06 o 
   6   4   7        0.03       -1.82      3.00 o 
   7   4   7        2.58        2.57      3.26 o 
   8   4   7       10.11        3.29      3.64 o 
   9   4   7        1.54        5.83      4.09 o 
 -11   5   7        0.09        1.65      3.69 o 
 -10   5   7       10.63       14.74      5.23 o 
  -9   5   7        4.68        7.74      3.57 o 
  -8   5   7       10.01        6.85      3.35 o 
  -7   5   7        5.86        9.60      3.39 o 
  -6   5   7        1.27        4.28      2.99 o 
  -5   5   7        0.00        1.17      2.73 o 
  -4   5   7       48.76       57.19      4.85 o 
  -3   5   7        2.08        0.93      2.95 o 
  -2   5   7      105.00      102.97      5.37 o 
  -1   5   7      109.35      121.91      5.38 o 
   0   5   7      107.24      102.53      4.96 o 
   1   5   7      188.00      187.20      7.30 o 
   2   5   7      189.35      200.56      5.81 o 
   3   5   7       41.22       42.87      3.92 o 
   4   5   7        0.07       -4.79      3.19 o 
   5   5   7        2.38        7.28      4.08 o 
   6   5   7        3.17        6.50      3.57 o 
   7   5   7        6.87        1.30      3.49 o 
   8   5   7        2.82        3.54      3.89 o 
  -9   6   7       34.63       30.34      5.87 o 
  -8   6   7        4.70        4.23      3.56 o 
  -7   6   7        8.43        5.89      3.54 o 
  -6   6   7        0.37        0.61      3.00 o 
  -5   6   7        0.93        1.22      2.82 o 
  -4   6   7        0.93       -2.17      2.42 o 
  -3   6   7        1.54        0.21      2.51 o 
  -2   6   7        3.02        4.47      2.59 o 
  -1   6   7       15.01       15.86      3.12 o 
   0   6   7      348.79      349.90      8.57 o 
   1   6   7       77.83       84.47      4.80 o 
   2   6   7        4.76        6.85      2.43 o 
   3   6   7       12.55       14.99      3.34 o 
   4   6   7        0.54        7.46      4.01 o 
   5   6   7        0.05        3.91      4.17 o 
   6   6   7        3.29        8.90      4.93 o 
   7   6   7        0.85        3.91      5.90 o 
  -8   7   7        1.91        1.21      3.69 o 
  -7   7   7        0.97        1.05      3.66 o 
  -6   7   7        0.09        2.74      3.14 o 
  -5   7   7        0.01        4.80      2.95 o 
  -4   7   7        0.03       -2.23      2.66 o 
  -3   7   7        2.73        4.45      2.72 o 
  -2   7   7       17.93        8.88      3.25 o 
  -1   7   7      130.29      133.65      6.27 o 
   0   7   7       11.01        9.73      2.95 o 
   1   7   7       46.83       47.43      4.22 o 
   2   7   7       20.98       18.02      3.32 o 
   3   7   7        1.19       -6.61      5.48 o 
   4   7   7        0.62       -1.47      7.19 o 
   5   7   7        0.38       -4.84      7.56 o 
  -6   8   7        1.43        5.44      3.61 o 
  -5   8   7        0.00       -1.22      3.73 o 
  -4   8   7        0.14        2.21      2.94 o 
  -3   8   7        4.46        4.74      3.84 o 
  -2   8   7       25.74       28.37      4.73 o 
  -1   8   7        3.00        0.44      3.33 o 
   0   8   7        9.91        4.49      3.27 o 
   1   8   7        3.11        2.48      5.46 o 
   2   8   7        2.41        2.07      4.61 o 
   3   8   7        2.05       -1.42      7.88 o 
 -12   0   8       28.32       22.68      6.39 o 
 -10   0   8       45.48       45.46      9.40 o 
  -8   0   8        0.03        2.50      4.15 o 
  -6   0   8      109.17       93.35      7.39 o 
  -4   0   8        5.27       -0.56      2.71 o 
  -2   0   8      808.65      867.12     17.38 o 
   0   0   8      175.42      197.87      7.55 o 
   2   0   8      109.26      109.73      5.62 o 
   4   0   8      826.03      792.24     20.78 o 
   6   0   8       42.99       38.13      6.88 o 
   8   0   8       14.70       11.30      5.81 o 
 -12   1   8        0.30        3.27      5.93 o 
 -11   1   8        0.41        4.33      3.27 o 
 -10   1   8        9.75       10.04      3.51 o 
  -9   1   8        0.52       -2.00      2.82 o 
  -8   1   8       33.37       24.58      3.85 o 
  -7   1   8      280.96      275.36      9.90 o 
  -6   1   8      154.79      159.61      5.63 o 
  -5   1   8        5.30        3.75      2.57 o 
  -4   1   8       13.53       17.51      2.81 o 
  -3   1   8       84.60       82.41      4.77 o 
  -2   1   8       40.98       38.69      3.81 o 
  -1   1   8        4.48        6.28      2.02 o 
   0   1   8        4.32        1.83      2.00 o 
   1   1   8      130.35      123.48      4.23 o 
   2   1   8        5.57        5.84      3.22 o 
   3   1   8      235.10      242.49      7.95 o 
   4   1   8       53.26       62.84      6.32 o 
   5   1   8        3.21       -0.05      4.07 o 
   6   1   8       25.33       23.61      5.32 o 
   7   1   8       10.39        6.50      4.20 o 
   8   1   8       15.47       14.36      4.35 o 
   9   1   8        0.13       -1.56      3.57 o 
 -12   2   8        1.84       -2.33      3.96 o 
 -11   2   8       59.16       61.90      6.72 o 
 -10   2   8        2.29        3.45      3.79 o 
  -9   2   8       10.53        5.70      5.52 o 
  -8   2   8       79.31       83.46      5.75 o 
  -7   2   8       36.41       37.01      3.68 o 
  -6   2   8        0.14       -1.95      2.37 o 
  -5   2   8        9.52        6.14      3.54 o 
  -4   2   8      207.90      198.19      6.86 o 
  -3   2   8       15.26       21.00      2.88 o 
  -2   2   8       29.76       30.72      3.04 o 
  -1   2   8        9.99       10.46      2.12 o 
   0   2   8       92.35      111.30      4.04 o 
   1   2   8      138.96      134.80      4.43 o 
   2   2   8      322.92      320.36      6.38 o 
   3   2   8      415.44      435.05     10.45 o 
   4   2   8       23.50       15.50      3.74 o 
   5   2   8        0.27        2.40      3.24 o 
   6   2   8        7.38        6.66      3.46 o 
   7   2   8        7.91        9.22      3.60 o 
   8   2   8        8.33        3.50      3.90 o 
   9   2   8        0.08       -5.03      3.35 o 
 -12   3   8        1.77       -1.00      4.07 o 
 -11   3   8        0.00        4.41      3.94 o 
 -10   3   8        3.93        1.02      3.52 o 
  -9   3   8      134.25      140.97      7.37 o 
  -8   3   8        2.76        1.41      3.07 o 
  -7   3   8       48.37       54.03      5.00 o 
  -6   3   8       52.00       55.07      4.93 o 
  -5   3   8        4.53        7.79      3.17 o 
  -4   3   8        8.48        4.30      2.89 o 
  -3   3   8        1.88        0.22      2.77 o 
  -2   3   8       91.90       95.97      4.47 o 
  -1   3   8      159.11      157.30      5.33 o 
   0   3   8        1.83        1.18      2.40 o 
   1   3   8       46.31       51.62      3.32 o 
   2   3   8      154.64      155.51      4.96 o 
   3   3   8       90.83      103.97      5.92 o 
   4   3   8        0.54       -4.04      2.94 o 
   5   3   8       44.86       41.24      4.77 o 
   6   3   8       33.70       23.00      5.36 o 
   7   3   8       10.77        8.72      3.74 o 
   8   3   8        1.03        4.49      3.84 o 
   9   3   8        0.40        0.17      4.03 o 
 -11   4   8        5.27        7.23      3.87 o 
 -10   4   8        3.30        2.57      3.54 o 
  -9   4   8       73.30       59.95      5.65 o 
  -8   4   8       26.82       31.46      4.48 o 
  -7   4   8        6.75        8.19      3.20 o 
  -6   4   8        7.46        5.73      5.78 o 
  -5   4   8        1.35        2.77      3.05 o 
  -4   4   8       13.40       15.90      3.38 o 
  -3   4   8       46.26       48.28      7.52 o 
  -2   4   8       36.26       30.97      4.25 o 
  -1   4   8       32.57       32.57      3.94 o 
   0   4   8        8.79       10.63      3.10 o 
   1   4   8      591.88      611.61     11.80 o 
   2   4   8       25.75       24.91      2.97 o 
   3   4   8       80.76       76.07      5.30 o 
   4   4   8       29.96       36.09      6.81 o 
   5   4   8        5.01        5.90      3.18 o 
   6   4   8       18.83       14.55      4.07 o 
   7   4   8        9.40       12.57      4.14 o 
   8   4   8        1.47        9.18      4.46 o 
 -10   5   8       14.76        9.32      4.17 o 
  -9   5   8       25.79       20.50      4.33 o 
  -8   5   8        0.35        0.58      3.19 o 
  -7   5   8       25.65       21.53      4.07 o 
  -6   5   8        4.53        0.29      3.10 o 
  -5   5   8       13.50       11.00      3.33 o 
  -4   5   8       39.73       33.68      4.70 o 
  -3   5   8       54.59       53.07      4.78 o 
  -2   5   8       18.11       11.73      3.27 o 
  -1   5   8        0.16       -0.23      2.48 o 
   0   5   8       31.91       30.00      3.40 o 
   1   5   8       82.18       86.86      4.69 o 
   2   5   8       26.21       29.14      4.98 o 
   3   5   8        8.57       10.70      4.01 o 
   4   5   8       11.37       10.90      4.11 o 
   5   5   8        1.89        1.67      3.85 o 
   6   5   8        0.77        4.70      4.23 o 
   7   5   8        5.82       12.35      5.13 o 
  -9   6   8        3.99        4.30      3.79 o 
  -8   6   8        0.00        0.84      3.35 o 
  -7   6   8       11.03        7.34      3.50 o 
  -6   6   8        0.59        1.75      2.97 o 
  -5   6   8        5.79        7.89      3.35 o 
  -4   6   8        1.49        5.48      3.36 o 
  -3   6   8        7.99       11.26      3.19 o 
  -2   6   8        1.15        7.96      2.73 o 
  -1   6   8       29.80       30.13      3.75 o 
   0   6   8       14.13       13.37      2.98 o 
   1   6   8       16.60       13.18      3.00 o 
   2   6   8        3.60       11.87      3.13 o 
   3   6   8       29.28       25.31     16.08 o 
   4   6   8        1.13       -0.75      4.39 o 
   5   6   8        2.54        5.75      4.52 o 
   6   6   8        0.76        1.77      4.68 o 
  -7   7   8        1.31        4.66      3.45 o 
  -6   7   8        0.00       -0.62      3.27 o 
  -5   7   8       21.30       24.07      4.42 o 
  -4   7   8        0.00        1.83      3.13 o 
  -3   7   8        0.61        1.65      2.74 o 
  -2   7   8       37.68       36.43      4.29 o 
  -1   7   8       13.96       15.15      3.33 o 
   0   7   8        9.08        7.35      2.91 o 
   1   7   8        0.30       -1.23      2.74 o 
   2   7   8        0.70        2.31      2.58 o 
   3   7   8        0.03        4.94      4.97 o 
   4   7   8        0.45        2.58      7.99 o 
  -5   8   8        2.97        4.51      3.63 o 
  -4   8   8        0.04       -2.77      3.08 o 
  -3   8   8        0.99        4.47      3.22 o 
  -2   8   8        2.86        5.13      3.18 o 
  -1   8   8        6.48        5.93      4.52 o 
   0   8   8        0.21        4.01      3.12 o 
   1   8   8        0.60        0.23      3.16 o 
   2   8   8        0.01        4.94      3.99 o 
 -11   0   9        0.05       -0.45      4.32 o 
  -9   0   9        0.01       12.95      5.20 o 
  -7   0   9      787.09      741.87     19.59 o 
  -5   0   9      411.42      388.26     13.39 o 
  -3   0   9      108.17       89.46      5.47 o 
  -1   0   9        3.27        7.13      3.39 o 
   1   0   9       73.64       73.60      7.99 o 
   3   0   9       39.00       34.78      7.30 o 
   5   0   9       17.23       12.44      7.09 o 
   7   0   9        5.47        1.21      4.98 o 
   9   0   9        8.44        4.24      5.94 o 
 -12   1   9        0.57       -1.72      3.76 o 
 -11   1   9        1.50        9.58      4.18 o 
 -10   1   9       20.20       16.42      3.90 o 
  -9   1   9       40.73       40.66      8.31 o 
  -8   1   9       85.56       89.53      5.78 o 
  -7   1   9        8.15        5.03      3.31 o 
  -6   1   9       53.84       54.95      4.63 o 
  -5   1   9      228.60      227.22      7.45 o 
  -4   1   9        4.95        3.78      2.72 o 
  -3   1   9       29.05       33.01      3.39 o 
  -2   1   9       27.48       28.30      3.23 o 
  -1   1   9       34.92       28.85      2.85 o 
   0   1   9       68.68       79.70      4.46 o 
   1   1   9       10.14        9.38      2.43 o 
   2   1   9       22.92       23.95      4.18 o 
   3   1   9      509.45      528.79     12.44 o 
   4   1   9       49.93       56.48      6.72 o 
   5   1   9      306.13      304.92     10.70 o 
   6   1   9        1.14        3.33      3.42 o 
   7   1   9        0.76        5.07      4.76 o 
   8   1   9        0.37       -1.18      3.71 o 
   9   1   9        6.22        9.15      4.55 o 
 -12   2   9        4.65        3.78      6.99 o 
 -11   2   9        0.22        0.66      3.78 o 
 -10   2   9        0.71        0.15      3.60 o 
  -9   2   9       46.81       44.16      5.79 o 
  -8   2   9       69.49       71.32      6.48 o 
  -7   2   9      277.44      275.21     10.26 o 
  -6   2   9       30.20       23.79      4.16 o 
  -5   2   9       78.47       88.71      4.73 o 
  -4   2   9       17.28       20.13      3.10 o 
  -3   2   9       57.96       61.02      6.68 o 
  -2   2   9        0.07        1.39      2.47 o 
  -1   2   9        6.97        8.13      2.68 o 
   0   2   9       37.08       49.53      3.34 o 
   1   2   9       92.51      101.19      4.24 o 
   2   2   9      150.32      144.33      7.35 o 
   3   2   9      110.11      108.95      6.29 o 
   4   2   9       17.05       17.97      3.88 o 
   5   2   9      107.72      111.90      8.40 o 
   6   2   9       14.87       15.81      4.06 o 
   7   2   9        0.00       -4.72      3.15 o 
   8   2   9        0.48       -0.36      3.78 o 
 -11   3   9        1.60        8.32      4.37 o 
 -10   3   9       11.44        4.81      4.23 o 
  -9   3   9       33.13       32.44      5.65 o 
  -8   3   9        6.04        5.56      3.53 o 
  -7   3   9        7.00        6.45      3.26 o 
  -6   3   9      107.58      114.37      6.39 o 
  -5   3   9      332.07      324.67      9.38 o 
  -4   3   9       27.84       27.27      3.99 o 
  -3   3   9        0.95        4.13      2.89 o 
  -2   3   9        7.56        9.33      3.05 o 
  -1   3   9        0.49        2.09      2.53 o 
   0   3   9        7.13        6.30      2.77 o 
   1   3   9      109.72      108.48      5.67 o 
   2   3   9      246.82      247.88      8.11 o 
   3   3   9      168.13      185.81      9.75 o 
   4   3   9        4.47        5.62      3.18 o 
   5   3   9        1.26       -1.95      2.98 o 
   6   3   9       11.27       11.15      4.09 o 
   7   3   9       15.07       15.37      4.38 o 
   8   3   9        0.26        4.77      4.03 o 
 -11   4   9       11.80        1.11      4.28 o 
 -10   4   9       16.11        4.91      4.24 o 
  -9   4   9        6.06        6.00      4.09 o 
  -8   4   9       84.81       70.51      5.99 o 
  -7   4   9       10.76        9.72      4.18 o 
  -6   4   9        8.10        4.72      3.11 o 
  -5   4   9        2.11       -0.90      2.68 o 
  -4   4   9        0.75       -0.63      2.70 o 
  -3   4   9        0.01        0.44      2.74 o 
  -2   4   9        1.09       -3.85      2.57 o 
  -1   4   9        4.02        2.46      2.65 o 
   0   4   9        2.46        2.70      2.74 o 
   1   4   9       73.18       79.26      5.62 o 
   2   4   9        6.66        0.75      5.85 o 
   3   4   9        0.31        6.56      3.85 o 
   4   4   9       19.98       17.82      4.44 o 
   5   4   9        0.36       -1.78      3.20 o 
   6   4   9        6.78        3.78      3.54 o 
   7   4   9        5.08        7.87      4.19 o 
 -10   5   9        5.53        6.98      4.28 o 
  -9   5   9        4.39        4.68      3.81 o 
  -8   5   9        1.39       -0.99      3.06 o 
  -7   5   9       12.77        8.87      3.44 o 
  -6   5   9        7.64        0.59      3.62 o 
  -5   5   9       34.06       42.15      6.79 o 
  -4   5   9       33.31       38.31      7.03 o 
  -3   5   9       25.15       22.63      3.89 o 
  -2   5   9       14.65        7.29      4.70 o 
  -1   5   9        1.23        1.66      2.66 o 
   0   5   9      123.11      113.43      6.06 o 
   1   5   9        4.36        0.61      3.45 o 
   2   5   9       36.89       29.99      6.59 o 
   3   5   9        1.06       -1.06      4.51 o 
   4   5   9        3.55       -3.12      4.82 o 
   5   5   9        7.98       17.42      4.85 o 
   6   5   9        1.36       -1.29      4.04 o 
  -8   6   9       11.95        2.72      3.83 o 
  -7   6   9        5.32        4.77      6.12 o 
  -6   6   9        2.89       -0.14      3.09 o 
  -5   6   9        2.18        3.31      2.90 o 
  -4   6   9        0.88        0.35      2.86 o 
  -3   6   9        0.16        0.25      2.86 o 
  -2   6   9        4.67        6.00      3.13 o 
  -1   6   9       21.97       15.59      3.64 o 
   0   6   9        0.20        0.25      2.58 o 
   1   6   9        0.46        3.76      2.86 o 
   2   6   9        1.46       -3.18      4.08 o 
   3   6   9        0.75       -1.03      4.53 o 
   4   6   9        0.19        8.94      6.11 o 
   5   6   9        9.93       10.38      6.19 o 
  -6   7   9        0.00       -1.11      3.30 o 
  -5   7   9        1.34        2.09      3.53 o 
  -4   7   9        4.87        0.76      3.30 o 
  -3   7   9       17.21       16.64      3.93 o 
  -2   7   9        0.76        3.72      3.36 o 
  -1   7   9       11.53        9.54      4.98 o 
   0   7   9        0.42       -1.30      3.55 o 
   1   7   9        0.10       -1.34      2.58 o 
   2   7   9        0.00       13.82      5.47 o 
   3   7   9        1.81        3.73      6.57 o 
  -2   8   9        3.99        7.25      3.22 o 
 -12   0  10        4.85        3.53      5.53 o 
 -10   0  10       13.43        6.55      5.26 o 
  -8   0  10       37.57       43.55     11.70 o 
  -6   0  10      133.02      122.75      8.73 o 
  -4   0  10      219.22      228.49     10.61 o 
  -2   0  10       10.10        8.23      3.50 o 
   0   0  10        1.52       -1.03      4.52 o 
   2   0  10       41.99       52.22      7.02 o 
   4   0  10      184.68      202.70     20.11 o 
   6   0  10       10.93        8.93      5.32 o 
   8   0  10        2.95        6.32      7.74 o 
 -11   1  10        0.91        1.29      4.35 o 
 -10   1  10       20.22       24.77      5.24 o 
  -9   1  10        2.38       -0.16      3.05 o 
  -8   1  10      111.99      121.07      6.63 o 
  -7   1  10      102.79      122.98     10.86 o 
  -6   1  10      889.07      879.91     15.39 o 
  -5   1  10        0.79        3.00      2.90 o 
  -4   1  10        7.68        2.55      3.94 o 
  -3   1  10        2.29        4.10      2.68 o 
  -2   1  10        3.55        4.68      2.69 o 
  -1   1  10       16.76       23.15      3.26 o 
   0   1  10       10.51       12.06      2.72 o 
   1   1  10        0.00        2.92      3.00 o 
   2   1  10       27.17       27.21      7.00 o 
   3   1  10      196.45      193.90      8.92 o 
   4   1  10      191.58      212.53      8.74 o 
   5   1  10       18.15       14.91      4.06 o 
   6   1  10       29.91       30.42      5.03 o 
   7   1  10        1.52        2.21      3.88 o 
   8   1  10        0.17        0.25      3.88 o 
 -11   2  10        0.39        2.89      4.09 o 
 -10   2  10        7.63       15.03      7.32 o 
  -9   2  10        0.09        9.67      4.18 o 
  -8   2  10      133.33      130.73      8.19 o 
  -7   2  10       13.51        6.54      5.52 o 
  -6   2  10       11.08        4.32      7.44 o 
  -5   2  10        3.78        3.59      3.11 o 
  -4   2  10      408.14      398.55      8.78 o 
  -3   2  10       41.75       32.11      4.37 o 
  -2   2  10        3.12        4.05      2.66 o 
  -1   2  10        2.25        0.43      2.64 o 
   0   2  10        3.56        4.75      2.76 o 
   1   2  10       35.73       34.38      3.96 o 
   2   2  10       45.60       52.57      8.08 o 
   3   2  10        2.25       -3.95      2.63 o 
   4   2  10       11.70       11.64      3.87 o 
   5   2  10       30.29       34.24      5.03 o 
   6   2  10        0.01       -2.54      3.36 o 
   7   2  10        0.35       -3.93      3.61 o 
 -11   3  10        1.54        1.95      4.33 o 
 -10   3  10        5.71        8.51      4.27 o 
  -9   3  10        8.56        0.63      3.62 o 
  -8   3  10        1.64        3.63      3.63 o 
  -7   3  10        4.51        2.44      3.64 o 
  -6   3  10       69.02       70.93      6.62 o 
  -5   3  10      260.28      258.65      9.99 o 
  -4   3  10      130.43      123.21      7.79 o 
  -3   3  10        2.07       -2.29      2.65 o 
  -2   3  10        1.87       -0.03      2.66 o 
  -1   3  10       28.28       37.57      4.13 o 
   0   3  10       78.79       83.17      4.73 o 
   1   3  10      160.04      151.48      6.82 o 
   2   3  10        5.27       -1.91      4.24 o 
   3   3  10        3.12        3.39      3.50 o 
   4   3  10        0.71        1.29      3.14 o 
   5   3  10        5.90        8.75      3.64 o 
   6   3  10       37.57       35.68      5.25 o 
   7   3  10       14.40       15.25      4.77 o 
 -10   4  10        2.88        2.19      5.82 o 
  -9   4  10        0.11        3.82      3.71 o 
  -8   4  10        1.98        8.06      3.59 o 
  -7   4  10       35.13       37.98      5.06 o 
  -6   4  10        4.09        5.55      3.25 o 
  -5   4  10       25.95       20.94      4.73 o 
  -4   4  10       18.70       16.54      3.71 o 
  -3   4  10       61.81       62.82      5.14 o 
  -2   4  10       23.65       21.64      3.74 o 
  -1   4  10        2.73        1.16      2.63 o 
   0   4  10        6.19        7.03      2.91 o 
   1   4  10       18.12       23.30      5.20 o 
   2   4  10        5.68        0.21      4.40 o 
   3   4  10        0.02       -1.79      4.50 o 
   4   4  10        2.37       -2.51      5.30 o 
   5   4  10        5.30        3.78      3.76 o 
   6   4  10        0.27        3.01      3.73 o 
  -9   5  10        3.45        6.12      4.25 o 
  -8   5  10        0.42       -2.20      3.29 o 
  -7   5  10        9.46       11.39      3.87 o 
  -6   5  10        3.69        4.43      3.32 o 
  -5   5  10       24.30       20.84      4.08 o 
  -4   5  10        0.12        2.30      3.01 o 
  -3   5  10       47.75       55.08      5.79 o 
  -2   5  10       30.36       34.18      4.40 o 
  -1   5  10       24.66       31.04      4.20 o 
   0   5  10        1.72        3.42      3.30 o 
   1   5  10        1.41        6.11      3.54 o 
   2   5  10       14.25       18.63      5.95 o 
   3   5  10        0.01        1.29      5.03 o 
   4   5  10        1.15        8.85      5.79 o 
   5   5  10        3.70        1.06      5.16 o 
  -7   6  10        0.84       -1.29      3.31 o 
  -6   6  10        0.11        1.35      3.41 o 
  -5   6  10        1.67        2.35      3.32 o 
  -4   6  10       10.61       12.19      4.62 o 
  -3   6  10       16.09       16.79      4.38 o 
  -2   6  10        0.66       -0.25      2.92 o 
  -1   6  10        0.31       -1.78      2.51 o 
   0   6  10        3.96        3.00      2.96 o 
   1   6  10        0.11       -0.76      3.76 o 
   2   6  10       11.61       17.27      8.35 o 
   3   6  10        0.77       -6.50      4.34 o 
   4   6  10        1.82        5.12      8.62 o 
  -5   7  10        4.67       -1.51      3.44 o 
  -4   7  10        5.26        6.30      3.56 o 
  -3   7  10        0.26        1.58      3.09 o 
  -2   7  10       11.33       10.09      3.79 o 
  -1   7  10        0.72        3.76      3.23 o 
   0   7  10        1.80        1.45      3.12 o 
   1   7  10        0.65       -1.34      4.77 o 
 -11   0  11        0.05        6.33      5.53 o 
  -9   0  11      145.65      179.15     11.77 o 
  -7   0  11       75.93       63.23      7.67 o 
  -5   0  11      120.26      131.16     11.08 o 
  -3   0  11       27.43       24.42      5.59 o 
  -1   0  11        1.77        6.27      5.53 o 
   1   0  11       22.53       18.36      5.55 o 
   3   0  11      284.35      321.20     14.45 o 
   5   0  11       41.62       29.09      6.83 o 
   7   0  11        0.08       -3.29      5.20 o 
 -11   1  11       12.32       14.88      6.49 o 
 -10   1  11        1.30        6.72      4.17 o 
  -9   1  11       11.83       11.81      6.36 o 
  -8   1  11        1.00        1.76      3.15 o 
  -7   1  11        0.07        6.29      3.28 o 
  -6   1  11       30.88       38.96      7.29 o 
  -5   1  11       24.75       26.44      5.46 o 
  -4   1  11       20.97       25.04      3.95 o 
  -3   1  11       61.62       55.82      4.80 o 
  -2   1  11       28.88       26.55      3.90 o 
  -1   1  11       17.81       19.26      3.51 o 
   0   1  11        4.88        4.90      2.94 o 
   1   1  11        8.23       16.82      3.69 o 
   2   1  11       30.53       34.13      4.69 o 
   3   1  11       35.20       23.86      8.36 o 
   4   1  11       58.61       61.18      5.98 o 
   5   1  11        1.09        0.88      3.46 o 
   6   1  11        3.61        4.98      3.96 o 
   7   1  11        0.07        3.14      3.97 o 
 -11   2  11        5.54       10.60      5.29 o 
 -10   2  11        4.94        3.01      5.73 o 
  -9   2  11        1.17        2.86      3.94 o 
  -8   2  11       17.79       25.37      5.26 o 
  -7   2  11       12.09        8.86      4.03 o 
  -6   2  11      203.61      207.31     13.61 o 
  -5   2  11        8.45        7.65      3.85 o 
  -4   2  11       90.03       84.99      6.57 o 
  -3   2  11        7.91        2.81      2.56 o 
  -2   2  11       12.18        7.17      3.27 o 
  -1   2  11       42.91       42.20      4.60 o 
   0   2  11        8.42       10.84      3.10 o 
   1   2  11       38.78       29.55      5.00 o 
   2   2  11        1.71       -1.36      3.42 o 
   3   2  11       26.75       17.04      5.15 o 
   4   2  11        1.81        4.31      3.43 o 
   5   2  11       41.29       44.45      5.60 o 
   6   2  11        2.78        1.62      3.70 o 
 -10   3  11        1.86       15.47      5.25 o 
  -9   3  11        0.85       -4.10      3.81 o 
  -8   3  11        0.13       -3.99      8.03 o 
  -7   3  11        0.95        5.39      4.25 o 
  -6   3  11       10.96        2.93      3.62 o 
  -5   3  11       54.07       57.43      5.40 o 
  -4   3  11       67.46       63.42      5.39 o 
  -3   3  11       33.83       35.09      4.38 o 
  -2   3  11      131.91      128.59      7.78 o 
  -1   3  11       10.33        4.19      3.25 o 
   0   3  11        4.76       -0.36      4.66 o 
   1   3  11       44.95       47.90      5.83 o 
   2   3  11        3.22        7.07      4.11 o 
   3   3  11        1.15        2.84      4.00 o 
   4   3  11        5.26        4.84      4.50 o 
   5   3  11        8.67        5.63      5.96 o 
   6   3  11       13.83        6.63      4.14 o 
  -9   4  11        8.41        9.81      4.49 o 
  -8   4  11        2.66       -2.56      3.68 o 
  -7   4  11        1.95       -1.63      3.40 o 
  -6   4  11        0.43       -0.27      3.17 o 
  -5   4  11        1.02       -1.96      2.86 o 
  -4   4  11      173.45      178.37      8.04 o 
  -3   4  11       24.72       26.91      4.12 o 
  -2   4  11       10.11       11.27      3.31 o 
  -1   4  11        5.52        4.08      2.96 o 
   0   4  11        1.49        1.08      2.89 o 
   1   4  11        1.74       -2.69      4.24 o 
   2   4  11        1.15       -0.43      4.94 o 
   3   4  11        0.00       -3.79      8.09 o 
   4   4  11        0.78       -3.06      5.04 o 
   5   4  11        2.88       -3.35      5.11 o 
  -8   5  11        0.07       -2.71      3.57 o 
  -7   5  11        1.46        0.64      3.47 o 
  -6   5  11        0.20       -0.32      3.24 o 
  -5   5  11        0.11        1.57      3.14 o 
  -4   5  11       96.66       94.16      6.58 o 
  -3   5  11        8.06        7.88      5.57 o 
  -2   5  11       51.74       46.77      5.59 o 
  -1   5  11       14.38       15.19      4.08 o 
   0   5  11       10.40        9.81      3.37 o 
   1   5  11        6.61        5.69      5.47 o 
   2   5  11        0.59        3.67      5.00 o 
   3   5  11        1.99        0.72      4.94 o 
   4   5  11        2.43       -0.09      6.01 o 
  -6   6  11       15.45       17.96      4.53 o 
  -5   6  11        0.99        4.80      3.83 o 
  -4   6  11        0.40       -0.82      3.13 o 
  -3   6  11        7.38        8.91      4.03 o 
  -2   6  11        1.43        3.77      3.13 o 
  -1   6  11        5.24        1.48      3.13 o 
   0   6  11        3.03        2.80      3.82 o 
   1   6  11        0.69        2.35      4.99 o 
   2   6  11        1.87        6.72      5.37 o 
 -10   0  12        5.65        7.97      5.54 o 
  -8   0  12      146.68      158.55     11.11 o 
  -6   0  12        2.35       -1.29      3.99 o 
  -4   0  12        0.00       -2.79      5.82 o 
  -2   0  12      247.33      233.94     22.27 o 
   0   0  12        7.98        9.57      7.45 o 
   2   0  12       21.99       35.46      6.85 o 
   4   0  12        0.50        2.58      5.35 o 
   6   0  12        0.85        5.06      5.98 o 
 -10   1  12        0.08        3.06      4.49 o 
  -9   1  12        1.15        4.33      4.12 o 
  -8   1  12        1.11        3.09      4.49 o 
  -7   1  12        0.59       -0.18      3.84 o 
  -6   1  12        0.04       -0.07      2.96 o 
  -5   1  12       32.36       32.45      4.51 o 
  -4   1  12       22.13       16.44      3.69 o 
  -3   1  12       22.46       21.69      3.80 o 
  -2   1  12        1.45       -1.84      2.68 o 
  -1   1  12        0.72       -0.35      2.57 o 
   0   1  12       33.41       33.51      5.07 o 
   1   1  12        0.16       -3.47      3.63 o 
   2   1  12        6.14       -2.81      3.75 o 
   3   1  12       15.47       12.51      3.97 o 
   4   1  12       14.88       16.05      4.52 o 
   5   1  12        4.59        6.69      4.37 o 
   6   1  12        0.48        3.72      4.22 o 
 -10   2  12        3.01        9.89      5.37 o 
  -9   2  12        8.75        4.75      4.47 o 
  -8   2  12        3.09        7.72      4.45 o 
  -7   2  12       11.77       16.24      6.95 o 
  -6   2  12       16.92        7.46      3.92 o 
  -5   2  12        0.22       -2.00      3.65 o 
  -4   2  12       29.99       24.36      4.75 o 
  -3   2  12       31.68       21.46      4.66 o 
  -2   2  12       44.22       43.86      4.10 o 
  -1   2  12        3.63        2.56      3.85 o 
   0   2  12       71.28       66.83      6.53 o 
   1   2  12       16.51       13.34      4.69 o 
   2   2  12        7.74        3.78      4.06 o 
   3   2  12        5.70        7.49      4.29 o 
   4   2  12       16.13        7.44      4.64 o 
   5   2  12       12.02        7.65      4.24 o 
  -9   3  12        0.14        2.04      5.85 o 
  -8   3  12        0.27       -2.04      4.14 o 
  -7   3  12        1.77       -5.40      4.83 o 
  -6   3  12       10.90       10.32      5.44 o 
  -5   3  12       17.64       16.81      4.97 o 
  -4   3  12        3.38        0.09      3.65 o 
  -3   3  12        1.70        4.15      3.24 o 
  -2   3  12        1.37       -0.88      2.83 o 
  -1   3  12        8.11       11.89      4.24 o 
   0   3  12       12.47       14.95      5.54 o 
   1   3  12        0.08        3.12      5.10 o 
   2   3  12       13.09       14.94      6.10 o 
   3   3  12        0.19        0.73      4.38 o 
   4   3  12        4.69        7.91      5.64 o 
   5   3  12       39.26       27.39      6.60 o 
  -8   4  12        0.29       -1.51      3.91 o 
  -7   4  12        5.39       12.39      6.23 o 
  -6   4  12        0.05        1.56      3.81 o 
  -5   4  12       39.29       37.36      4.95 o 
  -4   4  12       33.07       23.24      6.11 o 
  -3   4  12       34.77       25.22      4.22 o 
  -2   4  12       24.48       17.95      3.84 o 
  -1   4  12       28.27       28.43      4.29 o 
   0   4  12        5.60        3.86      5.58 o 
   1   4  12        0.04       -1.59     10.92 o 
   2   4  12        6.27        5.02      5.69 o 
   3   4  12        7.37        1.16      5.28 o 
   4   4  12        0.14        7.76      5.88 o 
  -7   5  12        2.61        3.87      4.24 o 
  -6   5  12        3.14        2.32      3.70 o 
  -5   5  12        2.90        2.30      3.55 o 
  -4   5  12       15.86       16.24      4.03 o 
  -3   5  12       11.66        7.47      3.58 o 
  -2   5  12       28.58       32.49      4.56 o 
  -1   5  12        0.09        0.55      3.17 o 
   0   5  12        1.38       11.30     13.50 o 
   1   5  12        5.82        2.42     13.20 o 
   2   5  12        4.21        0.37      5.59 o 
  -4   6  12        2.42       -1.38      3.45 o 
  -3   6  12       40.66       37.57      5.19 o 
  -2   6  12        4.99        8.75      3.71 o 
  -1   6  12        0.49        2.42      3.42 o 
   0   6  12        0.19        5.66      5.52 o 
  -9   0  13        3.74        0.53      5.00 o 
  -7   0  13       14.34       20.02      5.79 o 
  -5   0  13       21.12       22.55      9.90 o 
  -3   0  13        8.75       13.82      5.25 o 
  -1   0  13       12.34       20.25      8.61 o 
   1   0  13       34.61       31.78     10.19 o 
   3   0  13        3.29        2.80      5.59 o 
  -9   1  13       22.10       28.21      5.87 o 
  -8   1  13        3.49       -3.18      4.24 o 
  -7   1  13        0.48        1.19      4.20 o 
  -6   1  13        4.70        3.41      4.08 o 
  -5   1  13       18.83       22.44      4.47 o 
  -4   1  13       21.55       13.45      3.74 o 
  -3   1  13       19.82       18.38      3.89 o 
  -2   1  13       20.29       17.20      3.83 o 
  -1   1  13       63.08       47.91      8.39 o 
   0   1  13        2.78        3.29      4.72 o 
   1   1  13        4.27        6.23      6.02 o 
   2   1  13        5.00        7.95      5.17 o 
   3   1  13        1.02       -6.72      4.48 o 
   4   1  13       10.74        6.02      5.60 o 
  -9   2  13        6.65        8.03      4.70 o 
  -8   2  13        0.00        4.23      4.65 o 
  -7   2  13        2.98        2.70      4.37 o 
  -6   2  13       11.20       12.84      4.77 o 
  -5   2  13        0.05       -1.83      3.78 o 
  -4   2  13        1.52        1.21      3.69 o 
  -3   2  13       13.05        7.00      4.73 o 
  -2   2  13        1.23       -2.79      4.85 o 
  -1   2  13       16.61       17.33      4.84 o 
   0   2  13        0.45       -0.20      3.85 o 
   1   2  13        0.03       -0.19      4.67 o 
   2   2  13        0.04       -2.01      3.88 o 
   3   2  13        6.14        3.88      4.49 o 
   4   2  13       11.91        9.60      8.05 o 
  -8   3  13        0.00        0.17      4.39 o 
  -7   3  13        7.71        8.42      4.80 o 
  -6   3  13        2.05        3.42      8.69 o 
  -5   3  13        8.83        7.16      4.83 o 
  -4   3  13        9.88        4.32      4.36 o 
  -3   3  13        0.23        2.23      3.52 o 
  -2   3  13        4.85        4.92      3.35 o 
  -1   3  13        0.86        5.63      4.15 o 
   0   3  13       16.65       24.49      6.57 o 
   1   3  13        3.18        4.35      5.32 o 
   2   3  13        0.00       -3.65      4.65 o 
   3   3  13        0.29        7.48      6.21 o 
  -7   4  13        0.43        5.01      4.55 o 
  -6   4  13       11.64       14.85      5.12 o 
  -5   4  13       14.78       11.75      4.65 o 
  -4   4  13        3.41        7.35      4.14 o 
  -3   4  13        2.66        2.95      3.49 o 
  -2   4  13        0.13        1.03      3.26 o 
  -1   4  13        0.90        0.76      4.92 o 
   0   4  13        5.72       -0.13      6.57 o 
   1   4  13       10.34       16.53      6.44 o 
   2   4  13        0.00       -1.43      8.21 o 
  -5   5  13        6.20        4.60      3.90 o 
  -4   5  13        5.11        2.78      3.68 o 
  -3   5  13        0.26        0.31      4.59 o 
  -2   5  13        1.64        0.70      5.11 o 
  -1   5  13        3.51       -0.27      4.96 o 
   0   5  13        6.84       11.12      5.97 o 
  -8   0  14        0.69       -0.14      5.35 o 
  -6   0  14        4.07        9.02      5.49 o 
  -4   0  14        8.11        9.21      5.20 o 
  -2   0  14        7.88       20.36      5.94 o 
   0   0  14        2.61       10.19      7.81 o 
   2   0  14        2.85        6.84      9.46 o 
  -8   1  14        0.55       -6.38      4.25 o 
  -7   1  14        1.08        1.65      4.48 o 
  -6   1  14        2.33        8.01      4.33 o 
  -5   1  14        3.17        3.16      6.36 o 
  -4   1  14        1.44        2.34      3.18 o 
  -3   1  14       15.18       13.95      4.09 o 
  -2   1  14       14.56        9.90      3.91 o 
  -1   1  14        6.17       12.60      6.59 o 
   0   1  14        6.56        2.35      5.17 o 
   1   1  14        0.03        3.61      5.40 o 
   2   1  14        1.71        6.40      6.12 o 
  -7   2  14        2.94        4.09      4.71 o 
  -6   2  14        0.14        3.15      4.52 o 
  -5   2  14        3.79       14.78      4.92 o 
  -4   2  14        5.64        1.02      3.95 o 
  -3   2  14        5.53       -2.55      3.91 o 
  -2   2  14        0.00        0.09      3.82 o 
  -1   2  14        6.80        9.60      7.63 o 
   0   2  14        0.96       16.05      8.46 o 
   1   2  14        9.54       13.45      4.98 o 
   2   2  14        9.75       24.55      5.97 o 
  -6   3  14       10.25       15.70      5.23 o 
  -5   3  14        1.00        7.11      4.47 o 
  -4   3  14        1.38        6.05      5.10 o 
  -3   3  14        4.27       10.29      4.45 o 
  -2   3  14        0.14       -2.55      3.64 o 
  -1   3  14        0.54        2.59      7.51 o 
   0   3  14        8.31       16.00      6.57 o 
   1   3  14        5.57        7.71     11.39 o 
  -4   4  14        0.01        2.79      4.10 o 
  -3   4  14        3.48        8.21      4.41 o 
  -2   4  14        0.09        4.02      3.70 o 
  -1   4  14        0.19        8.96      5.85 o 
  -5   0  15        6.97       18.87      6.33 o 
  -3   0  15       11.41       10.42      5.25 o 
  -1   0  15        0.45        0.46      7.30 o 
  -5   1  15        0.05        6.73      5.23 o 
  -4   1  15        6.98        9.21      4.48 o 
  -3   1  15        0.19        0.23      4.07 o 
  -2   1  15       15.20       19.06     10.23 o 
  -1   1  15        0.37       -2.78      7.42 o 
   0   1  15        1.08       13.35      5.96 o 
  -4   2  15        3.72        5.21      4.52 o 
  -3   2  15        4.92       14.29      5.19 o 
  -2   2  15        2.65       -4.04      7.51 o 
  -1   2  15        2.00       13.76      9.29 o 
                                                 
